# Supplementary material for: Characterizing the supra- and subsolidus processes that generated the Current PGE–Cu–Ni deposit, Thunder Bay North Intrusive Complex, Canada: insights from trace elements and multiple S isotopes of sulfides
Source: Miner Depos. 2023 Jul 29;58(8):1559–81. doi: 10.1007/s00126-023-01193-9 (PMC10598094; doi:10.1007/s00126-023-01193-9)
Supplement: Supplementary file 2 — Supplementary file2 (XLSX 426 KB) [file 126_2023_1193_MOESM2_ESM.xlsx]

## Sheet: Table S1
	Table S1 Sulfide reference materials measured by LA-ICP-MS
		Isotope	S34	V51	Fe57	Co59	Ni61	Cu63	Zn66	As75	Se77	Ru101	Rh103	Pd108	Ag109	Sn118	Sb123	Te125	Os189	Ir193	Pt195	Au197	Pb208	Bi209
		Unit	ppm	ppm	ppm	ppm	ppm	ppm	ppm	ppm	ppm	ppm	ppm	ppm	ppm	ppm	ppm	ppm	ppm	ppm	ppm	ppm	ppm	ppm
		Ref. Mat.	MASS-1	MASS-1	I.S.	MASS-1	MASS-1	MASS-1	MASS-1	MASS-1	MASS-1	Po725	Po725	Po725	MASS-1	MASS-1	MASS-1	MASS-1	Po725	Po725	Po725	Po725	MASS-1	MASS-1
		Working value	276000	63		67	109	134000	210000	65	53	38	41.3	42.9	67	55	55	15.1	48.2	42.4	36.3	44.5	76.5	59.5
		Reference	1	1		1	4	1	1	1	1	2	2	2	1	1	1	3	2	2	2	2	4	3
	UQAC FeS-1
	n = 24	Working value	407321	21.2	438972	643.1	25680.3	22541.9	259.7	1055.6	345.8	65.9	61.4	50.9	175.9	183.4	92.6	151	83.8	61.7	59.6	66.2	91.1	119.6
		2σ	92052.4	1.2	35617.8	38.8	3538.2	1804.8	63.8	232.4	84	16.4	13.6	18	39.2	36.6	30.6	49.4	11.9	19.4	25	19.4	14.74	33.2
		Reference	5	5	5	5	5	5	5	5	5	5	5	5	5	5	5	5	5	5	5	5	5	5
		Measured value	390304	17.2833	I.S.	911.294	35737.6	19964.5	334.202	975.959	265.969	73.4848	52.8039	28.4	149.247	146.996	63.7802	124.56	78.9131	44.922	30.4449	52.9433	92.6624	93.988
		2σ	68671.3	1.70222		166.979	5278.33	2065.29	176.742	221.872	53.2583	8.68006	4.5317	8.37493	24.9262	33.9101	18.7054	27.3998	7.86407	5.62745	9.25461	14.521	21.8984	20.6748
	MASS-1
	n = 46	Working value	276000	63	156000	67	109	134000	210000	65	53	0.01	0.69	0.85	67	55	55	15.1	n.d.	63.4	63.7	47
		Reference	1	1	1	1	4	1	1	1	1	4	4	4	1	1	1	3		4	4	1
		Measured value			I.S.							0.0750295	0.348606	0						67.2431	56.8946	55.6466
		2σ										0.250175	0.80347	0						7.5909	5.08542	13.8945
	1Wilson et al. (2002), 2Sylvester et al. (2005), 3Lorand et al. (2018), 4Feng et al. (2018), 5Savard (2020).
	I.S. = internal standard
	n.d. = not determined.

## Sheet: Table S2
	Table S2 Sulfide reference materials measured by SIMS
		Standard	Nifty-b		VMSO		Alexo		Sierra
		Mineral	Chalcopyrite		Pentlandite		Pyrrhotite		Pyrite
		N	165		86		102		91
			Avg	2σ	Avg	2σ	Avg	2σ	Avg	2σ
			‰	‰	‰	‰	‰	‰	‰	‰
	δ33S	Measured	-1.77991	0.119844	1.66271	0.150941	1.73	0.227835	1.09415	0.114819
		Reference	-1.78	0.21	1.66	0.24	1.73	0.2	1.09	0.15
	δ34S	Measured	-3.57921	0.221014	3.2246	0.253521	5.23	0.431551	2.17448	0.186127
		Reference	-3.58	0.44	3.22	0.51	5.23	0.4	2.17	0.28
	δ36S	Measured	-7.16651	0.645854	6.37183	0.757785	10.9862	0.885503	3.93614	0.701329
		Reference	-7.15	0.63	6.37	0.83	10.98	0.59	3.96	0.6
	Δ33S	Measured	0.0649888	0.0804347	0.00333694	0.0862432	-0.960037	0.0905092	-0.025112	0.0729626
		Reference	-0.06	0.03	0	0.02	-0.96	0.04	-0.02	0.01
	Δ36S	Measured	-0.376974	0.518962	0.236177	0.56152	1.02581	0.487799	-0.199418	0.58391
		Reference	-0.36	0.45	0.24	0.35	1.02	0.27	-0.18	0.15
	Reference values from LaFlamme et al. (2016)

## Sheet: Table S3
	Table S3 Trace-element composition of base-metal sulfides in the Current deposit
	Database/Standard							Assay	Assay	Assay	Assay_6PGE	Assay + TBN_WR	TBN_WR	Calculated	Calculated		SEM	SEM	SEM	SEM	MASS-1	MASS-1	MASS-1	MASS-1	MASS-1	MASS-1	MASS-1	MASS-1	MASS-1	MASS-1	MASS-1	MASS-1	MASS-1	MASS-1	MASS-1	MASS-1	MASS-1	MASS-1	MASS-1	MASS-1	MASS-1	MASS-1	MASS-1	MASS-1	Po725	Po725	Po725	MASS-1	MASS-1
	Unit							ppm	ppm	ppm	ppm	ppm	ppm				ppm	ppm	ppm	ppm	ppm	ppm	ppm	ppm	ppm	ppm	ppm	ppm	ppm	ppm	ppm	ppm	ppm	ppm	ppm	ppm	ppm	ppm	ppm	ppm	ppm	ppm	ppm	ppm	ppm	ppm	ppm	ppm	ppm
	Note_1																				S34	S34	S34	V51	V51	V51	Co59	Co59	Co59	Ni61	Ni61	Ni61	Cu63	Cu63	Cu63	Zn66	Zn66	Zn66	As75	As75	As75	Se77	Se77	Se77	Ru101	Ru101	Ru101	Ag109	Ag109
	Note_2
	Sample	SIMS_Analysis_No	LA_Analysis_No	Mineralized_Zone	Sulfide_Texture	Sulfide	Whole Rock	Cu_WR	Pd_WR	Pt_WR	Ir_WR	S_WR	Se_WR	S/Se_WR	Cu/Pd_WR	Laser Ablation	S_SEM	S_SEM_2SD	Fe_SEM	Fe_SEM_2SD	S	S_2SD	S_LOD	V	V_2SD	V_LOD	Co	Co_2SD	Co_LOD	Ni	Ni_2SD	Ni_LOD	Cu	Cu_2SD	Cu_LOD	Zn	Zn_2SD	Zn_LOD	As	As_2SD	As_LOD	Se	Se_2SD	Se_LOD	Ru	Ru_2SD	Ru_LOD	Ag	Ag_2SD
	CAM-MB-21-51	Ccp8	Ccp 7	Current-Bridge	Net-textured	Chalcopyrite		16550	7.33	8.25		60800			2257.84		343200	2800	310300	3800	305146	76557.5	1746.94	0.531287	1.21131	0.261729	0.531697	2.01657	0.234758		1.05107	19.4193	328867	78057.2	0.655587	239.811	228.06	1.07485		13.3736	5.62345	210.698	111.801	9.61232		0.00834196	0.585617	37.6229	12.9511
	CAM-MB-21-36	Ccp7	Ccp 6	Current-Bridge	Disseminated	Chalcopyrite		5940	2.31	2.38		15700			2571.43		341700	2800	311100	3800	314783	54607.3	1370.74	0.434385	0.650322	0.195511	0.0793231	0.953776	0.34826	56.8144	145.771	12.9713	329554	46152.5	0.741264	140.625	63.3169	1.31372		15.9135	7.19742	127.61	48.8999	9.02554		0.0065022	0	20.8983	9.16165
	CAM-MB-21-05	Ccp3	Ccp 4	Current-Bridge	Disseminated	Chalcopyrite		6410	2.63	2.41	0.575	27200			2437.26		343100	2800	307200	3800	295838	66256	1671.55	0.427528	0.609659	0.260767	0.573091	1.06687	0.385064	77.9759	261.165	23.9259	339826	42880.1	0.879868	275.555	93.4782	1.72104		15.8127	8.33984	91.3446	47.601	11.2606		0.00780279	0	85.0106	27.9416
	CAM-MB-21-67	Ccp13	Ccp 13	Current-Bridge	Bleb	Chalcopyrite		1355	0.64	0.689	0.066	7800			2117.19		343500	2800	309000	3800	346243	89025.4	2609.5	0.394569	0.542742	0.290623		0.771666	0.469944		1.85951	25.1144	325912	62657.6	0.987864	251.431	76.7118	2.05508	0.0574243	17.5061	10.0581	154.215	67.7239	14.1555		0.0142403	0.452321	5.90272	5.00938
	CAM-MB-21-59	Ccp10	Ccp 9	Current-Bridge	Net-textured	Chalcopyrite		10250	3.98	4.13		53200			2575.38		341200	2800	308800	3800	322628	15128.5	2083.39	0.584961	1.50065	0.251238	0.211579	1.40235	0.483045	15.1327	79.8022	32.4117	335270	47041	1.08099	330.578	138.815	2.19233	0.0604421	14.3241	9.08189	137.985	61.2603	10.6347	0.217307	1.50714	0.380848	14.1846	3.45715
	CAM-MB-21-73	Ccp16	Ccp 17	Current-Bridge	Bleb	Chalcopyrite		3570	1.47	1.61		10600			2428.57		342400	2800	310700	3800	308425	18911	1501.05	0.622831	0.560345	0.198711	0.661579	2.11149	0.261885	9.79944	60.157	20.4703	318696	23614.6	0.489856	296.006	79.65	1.68439	5.51337	6.45721	6.52935	160.222	62.567	9.23149		0.00504069	0.306463	9.42589	7.33259
	CAM-MB-21-111	Ccp19	Ccp 20	Beaver-Cloud	Disseminated	Chalcopyrite		6200	3.26	3.58		21800			1901.84		342000	2800	306600	3800	314815	43951.7	1199.54	0.162565	0.622886	0.126437	0.173496	0.955422	0.22966	24.8528	77.7781	9.28851	321256	58053.1	0.53979	236.763	96.0333	1.08611	0.998279	13.1743	4.72943	151.599	93.253	6.65861		0.0102517	0	19.2356	8.73401
	CAM-MB-21-138	Ccp27	Ccp 27	Beaver-Cloud	Net-textured	Chalcopyrite		5630	1.9	2.11		18000			2963.16		344200	2800	309100	3800	304188	39831.5	1293.48	0.326269	0.768389	0.19819	0.0466785	0.711091	0.353165		0.936134	25.6354	312944	28400.8	0.758867	272.858	184.223	1.59367		6.82807	7.70091	99.2834	55.8847	8.86442	0.204318	1.50003	0.306331	3.97855	2.77473
	CAM-MB-21-121	Ccp24		Beaver-Cloud	Disseminated	Chalcopyrite		3280	1.26	1.38		10000			2603.17
	CAM-MB-21-160	Ccp41	Ccp 47	437-SEA	Mingled with granite	Chalcopyrite		3650	0.875	0.902		23500			4171.43		343100	2800	305200	3600	311365	66539.9	1060.09	0.352909	0.838418	0.167196	0.378497	1.22634	0.24426	68.8221	141.809	23.3553	314845	52142.3	0.479404	65.548	51.9912	0.969625		21.6946	5.69068	110.579	71.3615	4.1642		0.0104853	0	1.02958	2.09518
	CAM-MB-21-159	Ccp35	Ccp 43	437-SEA	Mingled with granite	Chalcopyrite		3650	0.875	0.902		23500			4171.43		342300	2800	309000	3600	294877	48831.7	855.022	0.30386	0.741736	0.134814		0.0209838	0.256984	174.305	230.486	14.0276	313421	37083.6	0.572966	87.8589	45.825	0.878402		23.0049	6.38298	104.743	61.6295	5.98306	0.268955	1.41288	0.298229	2.94856	3.34003
	CAM-MB-21-178	Ccp47	Ccp 55	437-SEA	Bleb	Chalcopyrite		991	0.313	0.344		4000			3166.13		344100	2800	307800	3600	311270	51762.1	1266.7	0.184264	0.683539	0.173529	0.0625567	0.609305	0.318106	22.5438	89.3403	22.9723	315658	75683.8	0.74511	199.34	71.814	1.3801	87.2016	35.9791	17.5195	76.7351	68.4434	6.8212		0.00605909	0.253357	0.265234	0.744071
	CAM-MB-21-161	Ccp46	Ccp 54	437-SEA	Mingled with granite	Chalcopyrite		382	0.009	0.0046		10000			42444.4		344500	2800	307300	3600	306755	62331.4	1026.7	0.214667	0.616917	0.116164	0.224199	0.896934	0.185522	22.0017	78.6581	19.5691	324968	104202	0.524573	33.4152	16.2443	0.938866	98.3393	22.3973	13.8269	90.7404	73.7962	6.11938		0.00570983	0	0.304312	0.638934
	CAM-MB-21-161	Ccp43	Ccp 54	437-SEA	Mingled with granite	Chalcopyrite		382	0.009	0.0046		10000			42444.4		344500	2800	307300	3600	306755	62331.4	1026.7	0.214667	0.616917	0.116164	0.224199	0.896934	0.185522	22.0017	78.6581	19.5691	324968	104202	0.524573	33.4152	16.2443	0.938866	98.3393	22.3973	13.8269	90.7404	73.7962	6.11938		0.00570983	0	0.304312	0.638934
	CAM-MB-21-180	Ccp55	Ccp 69	437-SEA	Bleb	Chalcopyrite		8300	2.42	2.36		44600			3429.75		344800	2800	308700	3600	304668	74972.2	876.629	0.18181	0.599403	0.0740439	0.0855536	0.669665	0.213659	21.7345	77.9723	10.6706	304901	59717.1	0.445171	236.247	105.816	0.733738	16.4942	21.1704	9.08621	62.3717	44.1532	5.49672		0.0074809	0.191015	0.869381	1.69677
	CAM-MB-21-179	Ccp50	Ccp 62	437-SEA	Net-textured	Chalcopyrite		6790	0.434	0.654		30900			15645.2		343900	2800	311600	3800	327505	71221	1355.29	0.185183	0.73851	0.159778	0.186225	1.00328	0.224073	40.3246	145.101	28.7851	315923	45361.1	0.612192	435.217	279.299	1.25348	43.8324	30.6349	13.4706	96.9929	62.1385	7.02605		0.00940427	0.358545	0.457223	0.848122
	CAM-MB-21-111	Pn20		Beaver-Cloud	Disseminated	Pentlandite		6200	3.26	3.58		21800			1901.84
	CAM-MB-21-138	Pn26	Pn 25	Beaver-Cloud	Net-textured	Pentlandite		5630	1.9	2.11		18000			2963.16		329900	2800	349600	4000	317971	99984.9	2440.27	0.18609	1.22449	0.384129	42431	7996.75	0.613823	490717	97807.5	21.2182	21.3845	23.7456	1.2466	0.373847	5.40143	2.09791		30.813	11.2789	112.593	97.4798	11.2688	0.73222	3.43445	0.918009	2.69858	4.07643
	CAM-MB-21-121	Pn22		Beaver-Cloud	Disseminated	Pentlandite		3280	1.26	1.38		10000			2603.17
	CAM-MB-21-159	Pn36	Pn 44	437-SEA	Mingled with granite	Pentlandite (veinlet-style)		3650	0.875	0.902		23500			4171.43		325500	2600	280100	3600	278857	36960.3	1711.18	0.194069	0.662481	0.183522	5370.8	798.778	0.384591	568156	110293	22.0865	27.6648	16.9875	1.19225	1.99942	4.6821	2.47159		21.3133	12.8633	123.295	100.068	12.7433	0.591624	3.6034	0.688245	14.8255	5.92053
	CAM-MB-21-178	Pn49	Pn 56	437-SEA	Bleb	Pentlandite		991	0.313	0.344		4000			3166.13		328900	2600	318500	3800	296120	40414.8	4262.34	0.420443	1.84838	0.492194	5520.16	851.764	1.09067	575054	73547.6	52.495	15.3619	11.9535	2.32706	10.5597	23.7601	3.7344	130.506	88.1005	46.0321	113.611	30.1708	22.2028	1.12873	4.07806	0.787805	1.10713	3.92383
	CAM-MB-21-180	Pn53	Pn 66	437-SEA	Bleb	Pentlandite		8300	2.42	2.36		44600			3429.75		325900	2600	311100	3800	285150	51296.9	1520.77	0.336688	1.20496	0.256723	69578.7	10672.8	0.359137	525831	58835.6	21.0807	9.95002	8.63077	1.17192	3.76067	9.89638	1.26914	42.5601	52.3821	16.7152	115.875	69.3723	11.5277	0.779403	3.10227	0.378336	2.8917	4.23717
	CAM-MB-21-179	Pn51	Pn 65	437-SEA	Net-textured	Pentlandite		6790	0.434	0.654		30900			15645.2		326900	2600	313100	3800	510614	58187.6	7275.56	1.44037	2.09436	1.42671	76698.7	7767.74	1.78624	893202	148429	143.374	7.04507	5.50639	5.24711	3.87777	6.96398	7.34689	150.522	105.018	79.8533	204.652	128.106	42.4274	1.18228	6.51747	0	2.00409	3.7089
	CAM-MB-21-36	Po5	Po 5	Current-Bridge	Disseminated	Pyrrhotite		5940	2.31	2.38		15700			2571.43		390200	2800	610700	5200	316102	48765.6	1160.94	0.36945	0.921457	0.124397	27.2479	9.89411	0.246128	2315.12	1140.71	23.3291	5.36417	7.95275	0.558681	1.99227	5.76598	1.30034		15.3159	4.99788	144.69	81.9537	5.97482	2.17006	4.11652	0.383823	1.5208	1.72044
	CAM-MB-21-05	Po4	Po 3	Current-Bridge	Disseminated	Pyrrhotite		6410	2.63	2.41	0.575	27200			2437.26		391600	2800	606900	5200	315285	79681.1	1730.34	0.445741	1.71081	0.237393	63.4998	18.8839	0.457975	7523.78	2365.49	19.5005	2.76256	4.80891	0.766343	0.492588	3.4023	1.78816		25.0372	7.34081	130.988	48.781	13.9878	2.42136	4.22854	0	1.3437	2.01468
	CAM-MB-21-05	Po2		Current-Bridge	Disseminated	Pyrrhotite (veinlet-style)		6410	2.63	2.41	0.575	27200			2437.26
	CAM-MB-21-67	Po14		Current-Bridge	Bleb	Pyrrhotite		1355	0.64	0.689	0.066	7800			2117.19
	CAM-MB-21-59	Po11	Po 10	Current-Bridge	Net-textured	Pyrrhotite		10250	3.98	4.13		53200			2575.38		383100	2800	615000	5200	319845	61280.2	1727.19	0.687079	1.29536	0.174543	51.703	24.1731	0.255913	3406.27	1524.91	22.3192	3.01652	5.18258	0.84345	0.884679	4.00704	1.5838		19.4552	7.32708	116.161	78.1085	11.2676	2.46481	4.71164	0.331313	0.753137	1.14014
	CAM-MB-21-73	Po17	Po 16	Current-Bridge	Bleb	Pyrrhotite		3570	1.47	1.61		10600			2428.57		390000	2800	604800	5200	323857	20402.7	2114.46	0.806614	0.997868	0.304509	158.001	52.741	0.602893	9194.69	1164.26	26.2076		1.1305	1.42804	0.86756	3.6415	2.2041	2.42025	7.65463	11.4115	165.973	120.901	14.8473	2.93446	6.94419	0.474612	0.553141	1.61421
	CAM-MB-21-111	Po18	Po 21	Beaver-Cloud	Disseminated	Pyrrhotite		6200	3.26	3.58		21800			1901.84		381900	2800	616900	5200	307064	67984.5	1316.71	0.343007	0.920949	0.138578	19.5959	9.64993	0.376052	2461.42	1108.21	24.1355	4.33681	7.4035	0.56266	0.407771	3.12719	0.889675	1.06811	18.3489	5.14726	189.203	92.4778	8.36785	0.769735	2.26815	0.256023	2.09652	2.56128
	CAM-MB-21-138	Po25	Po 26	Beaver-Cloud	Net-textured	Pyrrhotite		5630	1.9	2.11		18000			2963.16		357400	2800	642000	5400	288215	64435.1	994.217	0.457739	1.19856	0.165765	10.0251	7.67072	0.334044	70.057	197.345	0	2.83028	4.61057	0.609384	1.60816	6.31578	1.02999		19.459	5.84034	114.424	73.6253	7.967	0.726389	2.7984	0.272453	2.26162	3.55857
	CAM-MB-21-121	Po21	Po 22	Beaver-Cloud	Disseminated	Pyrrhotite		3280	1.26	1.38		10000			2603.17		360500	2800	638500	5400	285784	65627.8	1518.67	0.206953	0.850793	0.215124	16.6483	7.8664	0.357091	16.4133	97.4112	21.7865	19.7345	16.6417	0.860643	1.67844	7.0898	1.45582	2.00136	16.4834	6.73218	180.011	118.537	10.3563	1.81893	5.02548	0.328727	1.28658	1.91967
	CAM-MB-21-180	Po54	Po 68	437-SEA	Bleb	Pyrrhotite		8300	2.42	2.36		44600			3429.75		382000	2800	614600	5200	306327	67541.3	1058.62	0.326674	0.73507	0.125847	114.474	26.757	0.196584	6681.92	2386.86	12.4731	1.2991	2.63126	0.578321	1.07336	4.50039	0.843965	16.8239	28.0188	11.0831	119.025	76.0891	5.43961	0.550686	2.21657	0	0.840397	1.60928
	CAM-MB-21-180	Po53		437-SEA	Bleb	Pyrrhotite		8300	2.42	2.36		44600			3429.75
	CAM-MB-21-179	Po52	Po 63	437-SEA	Net-textured	Pyrrhotite		6790	0.434	0.654		30900			15645.2		378800	2800	614300	5200	302680	79213.2	1258.96	0.279852	0.925058	0.186823	59.9663	24.0196	0.279839	6974.41	2415.39	15.2351	0.3737	2.79863	0.905698	1.60837	5.68683	0.958821	68.3253	59.3287	14.7151	126.047	76.1709	9.58493	0.411924	2.32801	0	0.37721	1.31553
	CAM-MB-21-51	Py9	Py 8	Current-Bridge	Net-textured	Pyrite (no zonation)		16550	7.33	8.25		60800			2257.84		529600	3200	469900	4600	368243	98474.4	352.483	0.375699	0.394646	0.0470855	32.3515	15.7068	0.0601805	3376.41	1055.86	3.49335	2.14592	2.44465	0.158627	1.10448	0.974886	0.497263	1.43372	2.53	1.43077	30.4866	16.7178	2.00657		0.00209826	0	0.0983556	0.168891
	CAM-MB-21-51	Py9	Py 8	Current-Bridge	Net-textured	Pyrite (no zonation)		16550	7.33	8.25		60800			2257.84		529600	3200	469900	4600	406516	42799.8	426.305	0.27324	0.241489	0.0569496	19.8416	2.8896	0.0727775	2899.26	712.116	4.22421	4.2628	3.98339	0.191856	1.04823	0.58538	0.601311		1.94316	1.73038	26.892	9.94272	2.42635	0.0481755	0.275805	0	0.0343514	0.184073
	CAM-MB-21-05	Py1	Py 1	Current-Bridge	Disseminated	Pyrite (no zonation)		6410	2.63	2.41	0.575	27200			2437.26		531400	3200	472700	4800	402672	167215	311.989	0.318787	0.243807	0.0388703	282.864	106.76	0.0714648	42.1038	40.9553	3.4279	1.98446	3.29162	0.105723	0.992613	1.97622	0.343229	1.21483	2.19776	1.28333	41.9108	28.0371	2.32523		0.00232996	0.0609763		0.000974063
	CAM-MB-21-67	Py15		Current-Bridge	Bleb	Pyrite (no zonation)		1355	0.64	0.689	0.066	7800			2117.19
	CAM-MB-21-67	Py12	Py 12	Current-Bridge	Bleb	Pyrite (no zonation)		1355	0.64	0.689	0.066	7800			2117.19		525700	3200	462800	4600	406616	174412	448.19	0.410854	0.459941	0.06949	42625.4	16524.7	0.120447	4626.38	2001.24	5.36978	1.38016	2.69484	0.203873	0.98459	1.46968	0.51333	110.462	41.7557	1.78023	44.4733	30.3285	2.6235	0.340551	0.593093	0.111492	0.0347071	0.1887
	CAM-MB-21-67	Py12	Py 12	Current-Bridge	Bleb	Pyrite (no zonation)		1355	0.64	0.689	0.066	7800			2117.19		525700	3200	462800	4600	407215	124405	315.156	0.44843	0.411989	0.0488685	1101.3	354.498	0.0846798	828.726	504.999	3.77454	0.501421	0.973501	0.143368	1.51548	1.48571	0.360848	5.4698	5.63553	1.25176	43.1313	20.0361	1.84408		0.00221742	0.0783815	0.0308186	0.119422
	CAM-MB-21-159	Py37	Py 45	437-SEA	Mingled with granite	Pyrite (no zonation)		3650	0.875	0.902		23500			4171.43		526900	3200	440800	4400	369806	99092.1	339.925	0.14812	0.22837	0.0281781	681.261	165.392	0.0864561	36704	9205.93	5.62733	6.31022	9.13447	0.164568	0.783937	0.957765	0.244061	1649.96	339.239	1.61238	193.74	35.2766	1.75193	0.1516	0.394095	0.0625538	0.0441236	0.120036
	CAM-MB-21-159	Py37	Py 45	437-SEA	Mingled with granite	Pyrite (no zonation)		3650	0.875	0.902		23500			4171.43		526900	3200	440800	4400	399596	85907.8	560.804	0.348896	0.219759	0.0464869	317.221	118.875	0.142636	29798.3	5766.64	9.28412	10.0294	7.98306	0.271506	0.809796	0.976136	0.402655	949.57	210.798	2.65985	155.418	32.1876	2.89041		0.00109529	0.1032		0.000617624
	CAM-MB-21-160	Py40	Py 46	437-SEA	Mingled with granite	Pyrite (no zonation)		3650	0.875	0.902		23500			4171.43		529200	3200	470500	4600	386239	122266	259.212	0.223841	0.207465	0.0357254	3568.46	895.982	0.069744	7841.33	2676.1	2.60021	6.55624	10.6903	0.146038	1.08989	1.54042	0.37454	8.10697	4.69467	1.48699	40.7464	17.0428	2.00617	0.0455527	0.274429	0		0.000693909
	CAM-MB-21-160	Py40	Py 46	437-SEA	Mingled with granite	Pyrite (no zonation)		3650	0.875	0.902		23500			4171.43		529200	3200	470500	4600	386847	122125	238.543	0.263462	0.365136	0.0328738	15970.9	6860.08	0.0641857	3728.8	1905.86	2.39311	4.9471	10.4045	0.1344	1.00523	0.996658	0.344694	420.182	119.021	1.3679	85.8686	35.7656	1.84646		0.000804025	0		0.000450734
	CAM-MB-21-178	Py48	Py 60	437-SEA	Bleb	Pyrite (no zonation)		991	0.313	0.344		4000			3166.13		528500	3200	464800	4600	401609	164398	291.204	0.474469	0.423972	0.0344294	1797.96	1427.53	0.0642071	6659.82	2794.66	2.18879	5.42123	15.8371	0.123473	1.14893	1.72935	0.239966	78.5463	35.8773	3.08924	23.3835	11.8699	1.61667	0.717243	0.936098	0	0.0966672	0.229276
	CAM-MB-21-178	Py48	Py 60	437-SEA	Bleb	Pyrite (no zonation)		991	0.313	0.344		4000			3166.13		528500	3200	464800	4600	364199	80279.4	440.592	0.457761	0.540218	0.0520846	50.3542	14.8974	0.0971521	603.273	155.027	3.31215	1.28446	0.947647	0.186829	1.22868	1.4603	0.3631	15.1441	7.51662	4.67144	22.8879	14.402	2.44656	0.317836	0.749485	0	0.10541	0.168015
	CAM-MB-21-161	Py45	Py 53	437-SEA	Mingled with granite	Pyrite (no zonation)		382	0.009	0.0046		10000			42444.4		529600	3200	471500	4600	441113	96102.5	419.708	0.251902	0.406431	0.0520659	3.08037	1.45759	0.0690976	39.2953	59.859	2.87311	9.17218	11.526	0.143949	0.787495	0.924442	0.348918	256.479	55.7682	4.51756	50.4469	18.157	1.8758		0.00164381	0		0.000885752
	CAM-MB-21-161	Py44	Py 53	437-SEA	Mingled with granite	Pyrite (no zonation)		382	0.009	0.0046		10000			42444.4		529600	3200	471500	4600	441113	96102.5	419.708	0.251902	0.406431	0.0520659	3.08037	1.45759	0.0690976	39.2953	59.859	2.87311	9.17218	11.526	0.143949	0.787495	0.924442	0.348918	256.479	55.7682	4.51756	50.4469	18.157	1.8758		0.00164381	0		0.000885752
	CAM-MB-21-158	Ccp32	Ccp 41	437-SEA	Bleb	Chalcopyrite		6990	2.07	1.88		31600			3376.81		345300	2800	309700	3600	326394	63109.4	1516.87	0.38852	0.995268	0.224021		0.648682	0.302182	67.6653	172.536	26.6482	342358	46566.3	0.743714	240.632	114.406	1.29518	2.81997	11.0939	8.31187	108.981	66.5334	7.79362		0.0113514	0.552451	3.94961	4.21481
	CAM-MB-21-141	Ccp29	Ccp 32	Beaver-Cloud	Disseminated	Chalcopyrite		2590	0.686	0.727		11400			3775.51		344100	2800	310300	3800	299927	30884.1	1357.66	0.345813	1.00458	0.165133		0.0283723	0.358939	103.308	81.8613	23.4328	316632	27058.1	0.666341	159.509	73.7258	1.46643	0.505502	12.2127	6.4118	101.171	61.2393	9.39708		0.00988141	0.312931	11.4447	4.64888
	CAM-MB-21-187	Ccp60	Ccp 83	437-SEA	Bleb	Chalcopyrite		532	0.209	0.189		6200			2545.45		342300	2800	309700	3800	310128	81194.5	1544.08	0.482678	0.890958	0.210191	0.654744	1.29724	0.507577	74.4942	152.093	32.3687	328715	68716.3	0.992051	201.186	85.856	2.03108		26.1972	13.352	101.295	98.2497	10.7925		0.0109429	0	1.99341	2.55544
	CAM-MB-21-181	Ccp59	Ccp 80	437-SEA	Disseminated	Chalcopyrite		8300	2.42	2.36		44600			3429.75		341800	2800	308600	3800	292960	67591.1	1159.59	0.193823	0.664024	0.162468		0.789163	0.370754	10.4624	74.7713	13.4436	310046	64166.6	0.654813	405.839	317.711	1.28054	0.349184	27.3985	10.2741	100.912	67.3861	6.38406		0.00752662	0.403926	2.29916	3.17227
	CAM-MB-21-199	Ccp63	Ccp 87	Current-Bridge	Bleb	Chalcopyrite		6050	2.15	2.57		22300			2813.95		344400	2800	313000	3800	302898	90133.2	1062.82	0.212598	0.535726	0.150203	0.0706196	0.881239	0.365956	40.7266	111.919	29.4743	324053	89986	0.636793	472.336	375.469	0.734034		13.2829	8.95908	133.947	83.7418	6.80907		0.00712158	0.255357	16.2912	11.5722
	CAM-MB-21-199	Ccp65		Current-Bridge	Bleb	Chalcopyrite (secondary)		6050	2.15	2.57		22300			2813.95
	CAM-MB-21-213	Ccp67	Ccp 92	Current-Bridge	Bleb	Chalcopyrite		4160	1.65	1.48		22700			2521.21		344600	2800	308000	3800	308141	61994.8	1338.53	0.389305	1.06571	0.184629	0.155236	0.776118	0.371117	0.0487437	43.7772	22.8672	314293	61050.4	0.636225	78.0157	35.7455	1.40764		24.7036	9.44939	137.934	99.0358	8.08552		0.0108895	0.290631	2.91705	2.82785
	CAM-MB-21-158	Pn33	Pn 38	437-SEA	Bleb	Pentlandite		6990	2.07	1.88		31600			3376.81		328300	2600	339700	3800	304518	44030.2	1821.42	1.53249	2.65403	0.248513	702.87	96.084	0.536958	527654	98831.4	23.6007	16.6308	16.6041	1.01302	9.17064	23.6072	1.83628	1.40143	20.8654	9.0045	103.638	87.808	9.88952	0.754676	2.87277	0.361664	4.0275	4.54644
	CAM-MB-21-141	Pn31		Beaver-Cloud	Disseminated	Pentlandite		2590	0.686	0.727		11400			3775.51
	CAM-MB-21-187	Pn62	Pn 82	437-SEA	Bleb	Pentlandite		532	0.209	0.189		6200			2545.45		328800	2800	333600	4000	266189	51944.4	2197.24	0.0193198	0.445531	0.234924	27204.1	4789.9	0.457539	497130	68652.3	18.0032	6.24604	10.8636	1.36319	2.50112	5.37467	1.85872		16.9261	17.4774	98.6787	23.4071	11.6323	0.887489	2.57301	0.754422	0.675282	1.72118
	CAM-MB-21-181	Pn58	Pn 76	437-SEA	Disseminated	Pentlandite		8300	2.42	2.36		44600			3429.75		326600	2800	314300	3800	335214	223586	2432.6	0.208253	1.33405	0.299668	66234.4	37187.1	0.544043	621617	378639	21.2106	6.78404	12.8293	1.58867	11.5598	26.0064	2.16233	16.7836	34.8497	27.6808	131.574	186.748	15.1331	0.869731	3.95826	0.737934	1.4864	2.73511
	CAM-MB-21-213	Pn68		Current-Bridge	Bleb	Pentlandite		4160	1.65	1.48		22700			2521.21
	CAM-MB-21-141	Po30	Po 31	Beaver-Cloud	Disseminated	Pyrrhotite		2590	0.686	0.727		11400			3775.51		359800	2800	641200	5200	288848	63301	1107.13	0.528987	1.1218	0.178566	12.0674	7.75346	0.326801	6.40643	76.1329	14.0964	11.0249	9.83886	0.607014	1.26045	4.45311	1.24336		9.44819	4.35843	122.732	77.8758	5.92181	0.433449	2.04322	0	0.702521	1.39935
	CAM-MB-21-181	Po57	Po 79	437-SEA	Disseminated	Pyrrhotite		8300	2.42	2.36		44600			3429.75		380200	2800	615700	5200	307600	68395	1093.18	0.176852	0.802857	0.122665	55.7555	22.2082	0.152579	5695.2	2088.14	24.0037	5.35082	6.38756	0.672837	0.890569	4.51658	0.857643		39.2451	8.4867	121.286	78.1534	6.52892		0.0137163	0.216473	2.99623	3.52905
	CAM-MB-21-187	Po61	Po 81	437-SEA	Bleb	Pyrrhotite		532	0.209	0.189		6200			2545.45		372500	2800	629100	5200	290593	70813.4	883.423	0.158493	0.602504	0.14738	7.04097	6.39466	0.18443	452.023	675.584	22.6059	4.22042	6.44226	0.754236	1.79867	4.94472	1.00961		34.4533	11.5582	120.869	69.3818	7.93419	1.69743	3.96341	0	1.02655	1.62317
	CAM-MB-21-199	Po65	Po 90	Current-Bridge	Bleb	Pyrrhotite		6050	2.15	2.57		22300			2813.95		382000	2800	614900	5200	339494	111909	916.144	0.301575	0.736595	0.0949292	11.4209	8.07619	0.174729	1369.34	791.714	17.052	1.29699	2.40294	0.528833		1.79175	0.840235		16.9485	5.76914	147.394	69.8892	7.16729	0.503004	1.64982	0	0.831536	1.35281
	CAM-MB-21-158	Py34	Py 40	437-SEA	Bleb	Pyrite (no zonation)		6990	2.07	1.88		31600			3376.81		526100	3200	470600	4600	371110	49524.6	641.474	0.155388	0.216896	0.0693944	24234	7582.56	0.0944247	2582.24	1256.79	9.95857	3.08059	0.0125158	0.294178	2.33636	2.79156	0.52075	1.60078	1.59995	2.94121	106.917	61.9825	3.86379		0.00192233	0.121417	0.0620429	0.183788
	CAM-MB-21-213	Py66	Py 91	Current-Bridge	Bleb	Pyrite (no zonation)		4160	1.65	1.48		22700			2521.21		524500	3200	459900	4600	400016	122947	274.367	0.310002	0.569849	0.0342805	17543.8	6288.68	0.0982711	7281.73	2250.47	6.01715	1.62674	1.23421	0.182177	1.36488	1.82339	0.32033	6.29507	4.603	2.42711	95.6401	48.8252	1.81175		0.00256283	0.0613756	0.0164944	0.0862698
	CAM-MB-21-199	Py64	Py 88	Current-Bridge		Pyrite (no zonation)		6050	2.15	2.57		22300			2813.95		528100	3200	468800	4600	445576	120804	259.263	0.0886121	0.144273	0.0305745	374.504	182.927	0.0607122	550.998	199.854	4.34749	345.055	117	0.195864	1.20395	1.01082	0.197519	20.3341	7.20385	2.01897	224.289	65.1004	1.79014		0.00130953	0.0632049	0.18298	0.335991
	CAM-MB-21-199	Py64	Py 88	Current-Bridge		Pyrite (no zonation)		6050	2.15	2.57		22300			2813.95		528100	3200	468800	4600	420080	108168	269.414	0.194339	0.330287	0.0317702	3.15014	2.58129	0.0630905	3.10827	14.9883	4.51791	198.965	58.5676	0.203537	1.36124	0.867583	0.205257	8.18962	8.01081	2.09769	169.561	60.7828	1.86035		0.00132192	0.0656789	0.0656943	0.188399
	BL07-01-230.60_2		Cpy 124	Beaver-Cloud		Chalcopyrite		2870	0.7	0.74		10700			4100		342700	2800	306600	3800	274354	67734.3	1643.77	0.0245581	0.555445	0.258691	0.180245	1.09213	0.562939	5.16359	59.8017	37.827	307100	15099.8	1.6716	915.611	351.431	3.1387	5.65295	10.1083	10.3014	81.1595	49.7726	8.856	0.362345	1.81545	0.359451	3.69695	3.53429
	BL07-01-230.60_2		Po 125	Beaver-Cloud		Pyrrhotite		2870	0.7	0.74		10700			4100		382200	2800	609600	5200	292960	41584.6	1306.1	0.125459	0.785247	0.205344	51.588	16.2684	0.39055	3485.79	1280.81	31.106	3.99705	6.23053	1.4147	2.86602	8.37769	2.68253	0.569291	16.6893	7.36332	144.79	85.3516	6.29047	0.214681	1.77534	0.511465	1.7885	3.04995
	BL07-01-230.60_2		Cpy 126	Beaver-Cloud		Chalcopyrite		2870	0.7	0.74		10700			4100		346900	2800	303100	3800	246054	1146.45	2032		0.00761093	0.339517	0.0431831	0.615946	0.401417		0.645903	29.3608	288987	7145.12	2.0474	681.592	200.3	4.20382		5.68621	10.219	77.6755	11.6676	10.9677	0.515145	1.65854	0.457065	3.24937	0.185361
	BL07-01-230.60_2		Pn 127	Beaver-Cloud		Pentlandite		2870	0.7	0.74		10700			4100		330500	2800	324000	3800	246513	32915.6	3264.34	0.158131	0.546976	0.490166	42548.4	5870.3	0.824037	575457	81062.2	46.3698	15.507	12.2464	3.50295	8340.09	2077.59	7.25798	0.449973	3.35944	22.1497	81.0925	81.0142	16.8814	1.57642	3.0462	0.716644	15.6032	5.62842
	BL07-01-230.60_2		Po 128	Beaver-Cloud		Pyrrhotite		2870	0.7	0.74		10700			4100		386300	2800	617000	5200	279084	35321.1	936.275	0.648648	6.07443	0.0801665	66.0526	17.5951	0.32225	4042.23	1342.78	7.33103	4.24426	5.55496	0.913034	3.1626	9.23166	2.07562		16.7443	4.65048	128.578	70.6478	3.86976		0.0292832	0.191642	1.8008	2.26085
	BL07-01-230.60_2		Po 129	Beaver-Cloud		Pyrrhotite		2870	0.7	0.74		10700			4100		383300	2800	614000	5200	283930	47773.4	1059.83	0.0927021	0.520403	0.17413	71.3506	22.0209	0.322558	3552.82	1329.22	13.4723	3.29517	4.81098	0.996825	3.26915	9.87834	2.10677	1.41237	19.3233	6.11086	129.226	73.3249	4.86909	0.451921	2.26928	0.529481	4.73132	5.14305
	BL07-01-230.60_2		Cpy 130	Beaver-Cloud		Chalcopyrite		2870	0.7	0.74		10700			4100		346700	2800	308000	3800	293118	27965	2389.6	0.118188	0.594612	0.243175	0.234435	1.20913	0.684725		0.910214	37.8972	318887	32293.2	2.32087	1005.32	1273.04	4.21554	4.26567	17.2946	9.89227	107.99	43.7829	10.7618	0.361958	1.83211	0.794323	3.69557	4.43416
	H743422		Cpy 131	Beaver-Cloud		Chalcopyrite		2570	0.953	0.956		20700	1.9	10894.7	2696.75		349600	2800	308100	3800	289112	60068.5	763.662	0.0679588	0.377002	0.0967136	0.0506249	0.803077	0.181765		39.5132	11.6373	331650	89104.1	0.791386	88.898	28.8954	1.52884		16.8873	4.41287	73.4515	46.2854	3.28203	0.136746	1.08436	0.267191	133.157	35.1723
	H743422		Mill 132	Beaver-Cloud		Millerite		2570	0.953	0.956		20700	1.9	10894.7	2696.75		360900	3000	5300	1200	492764	189007	5335.46	0.320671	2.01347	0.580071	3453.22	132.755	1.36865	1.71439e+06	288433	81.113	5.25523	1.39894	4.45175	21.9321	25.9652	8.54697	2.76116	17.3857	27.665	94.2979	43.0504	19.5001	3.38283	7.69717	1.69239	6.96635	5.32197
	H743422		Cpy 133	Beaver-Cloud		Chalcopyrite		2570	0.953	0.956		20700	1.9	10894.7	2696.75		347400	2800	309100	3800	357776	68386.5	1004.47	0.140426	0.56351	0.123621	0.162646	1.03608	0.269921	5.98838	59.9083	15.655	320044	52837.5	1.01045	115.093	53.9943	1.8053	0.243983	16.6898	5.13638	60.0009	39.7465	4.10611	0.18151	1.39974	0.32321	109.45	27.1398
	H743422		Mill 134	Beaver-Cloud		Millerite		2570	0.953	0.956		20700	1.9	10894.7	2696.75		351600	2800	9200	1200	1.23037e+06	365232	14172.8		0.238665	1.98021	16469.3	5168.36	4.07669	3.03965e+06	548830	211.774	16.185	1.04096	16.5345	344.899	179.094	27.8924	37.7534	52.7586	79.734	267.407	215.836	69.1781	4.51051	13.9153	4.87404	4.24011	12.3541
	H743422		Mill 136	Beaver-Cloud		Millerite		2570	0.953	0.956		20700	1.9	10894.7	2696.75		357100	2800	5100	1200	589359	194669	2797.15	0.200414	1.20194	0.37538	5695.57	3371.41	1.05506	960501	494806	82.2667	12.8851	13.5056	3.39539	74.5451	62.3819	6.21489		33.3214	17.8263	93.4306	92.5422	13.5494		0.0945413	1.15068	2.38875	4.38134
	H743422		Cpy 137	Beaver-Cloud		Chalcopyrite		2570	0.953	0.956		20700	1.9	10894.7	2696.75		346800	2800	309600	3800	285962	51698.4	754.834	0.00697224	0.400503	0.120229		0.577511	0.255749		41.9081	16.9048	324825	57421.6	0.725255	106.813	43.148	1.2845		13.3331	5.01809	81.486	55.8649	4.08525	0.0219813	0.879143	0	114.436	24.3219
	H465878		Cpy 138	Current-Bridge		Chalcopyrite		3750	1.88	2.02		16700	7.7	2168.83	1994.68		340500	2800	311200	3800	275409	49152.8	960.439	0.0678011	0.410032	0.149971	0.397676	1.15293	0.294458	19.4707	65.8447	16.4049	340432	47969.8	0.91103	335.115	105.626	1.74644	0.775692	9.92976	6.60918	131.016	59.943	5.13134	0.188487	1.1614	0.282694	62.0417	18.2657
	H465878		Po 139	Current-Bridge		Pyrrhotite		3750	1.88	2.02		16700	7.7	2168.83	1994.68		389100	2800	607900	5200	305546	60593.8	960.64	0.115713	0.478519	0.153303	36.087	13.3184	0.166674	4199.97	1427.66	13.7719	6.89635	9.4858	1.02193	8.42556	9.70718	2.03072		14.912	4.88457	203.624	79.6469	4.2958	1.16953	2.64584	0.188058	1.72365	2.06772
	H465878		Po 140	Current-Bridge		Pyrrhotite		3750	1.88	2.02		16700	7.7	2168.83	1994.68		389300	2800	605900	5200	288650	56691.2	656.902	0.124442	0.43845	0.0912732	11.765	5.54458	0.23271	5757.4	1806.84	9.99183	2.69596	4.75676	0.796837	4.617	8.7121	1.13451		11.4598	3.94083	191.146	97.5815	4.64776	1.60029	2.45396	0.136253	1.69127	1.60222
	H465878		Cpy 141	Current-Bridge		Chalcopyrite		3750	1.88	2.02		16700	7.7	2168.83	1994.68		341300	2800	310100	3800	307717	101110	1425.16	0.0707719	0.420024	0.304002	0.0183421	0.643658	0.367557	24.7594	101.699	27.43	322170	62829.3	1.49229	317.847	97.2519	2.40578	1.69369	20.2574	9.91956	124.557	56.7683	8.81719	0.0922865	1.00243	0.265357	66.8268	21.5176
	H465878		Po 142	Current-Bridge		Pyrrhotite		3750	1.88	2.02		16700	7.7	2168.83	1994.68		387100	2800	610500	5200	299904	51461.5	967.577	0.136185	0.82849	0.134121	33.0932	9.08713	0.268082	3721.51	772.872	20.0293	2.07409	4.6758	1.16733	4.63564	8.76885	2.00548		10.7363	5.74569	194.469	76.3775	3.9067	1.20733	3.0046	0.194834	1.30879	1.69775
	H465878		Cpy 143	Current-Bridge		Chalcopyrite		3750	1.88	2.02		16700	7.7	2168.83	1994.68		339200	2800	309300	3800	262756	33481	991.652		0.184541	0.155066	0.452486	1.37124	0.3323	36.3309	84.1786	19.9278	327478	75445.1	1.03537	398.711	95.9135	1.91372		10.1973	4.21943	121.329	23.9509	5.13504	0.078018	0.812676	0.258547	68.3684	19.4623
	H465878		Cpy 144	Current-Bridge		Chalcopyrite		3750	1.88	2.02		16700	7.7	2168.83	1994.68		340200	2800	308800	3800	276622	47127.1	1453.84	0.103074	0.347889	0.190123		0.382538	0.26592	41.5494	90.7895	26.9417	329981	68807.5	1.24695	330.468	186.598	1.75657	4.72026	13.2291	7.37802	168.07	51.5382	5.6791		0.0137062	0.350515	93.6522	23.2034
	H465878		Py 145	Current-Bridge		Pyrite (no zonation)		3750	1.88	2.02		16700	7.7	2168.83	1994.68		524500	3200	462100	4600	266837	89397.5	215.774	0.0742184	0.211408	0.0230683	13725.2	8666.02	0.0566935	10410.1	4483.36	4.23768	1.20927	1.37002	0.219989	1.38661	2.07489	0.400866	32.8656	13.508	1.24062	133.565	63.7122	1.32325	0.777064	1.86668	0.0575544	0.0361733	0.094939
	H087905		Cpy 146	Beaver-Cloud		Chalcopyrite		783	0.268	0.308		17400	3.3	5272.73	2921.64		344600	2800	304200	3800	270440	37206.4	696.718		0.322065	0.0530848	0.0128	0.548459	0.17871		45.382	10.4664	315696	47486.9	0.732687	2830.79	2158.52	1.3992	0.229109	13.8321	3.67909	163.713	66.614	3.33758		0.021458	0.1292	24.3294	8.90203
	H087905		Py 147 (low Co-Ni)	Beaver-Cloud		Pyrite (low Co-Ni)		783	0.268	0.308		17400	3.3	5272.73	2921.64		527900	3200	472000	4600	288415	74448.3	241.53	0.0350344	0.135985	0.0366823	189.462	50.1935	0.0671556	3422.89	1358.44	4.17395	1.00354	1.28992	0.219423	1.78567	1.58516	0.300201	2.7759	3.25419	1.29412	49.0734	22.7497	0.963196	0.0300142	0.281835	0.0654195		0.0691496
	H087905		Py 147 (high Co-Ni)	Beaver-Cloud		Pyrite (high Co-Ni)		783	0.268	0.308		17400	3.3	5272.73	2921.64		527900	3200	472000	4600	262973	54488.9	356.6	0.0390843	0.0822682	0.0541329	177.594	27.5375	0.0991797	9357.58	3971.08	6.1623	0.898425	0.75842	0.323848	1.23591	2.15829	0.44326	7.13143	5.72058	1.91039	41.483	14.4814	1.4218		0.00619136	0.0965695		0.00267282
	H087905		Cpy 148	Beaver-Cloud		Chalcopyrite		783	0.268	0.308		17400	3.3	5272.73	2921.64		342100	2800	306800	3800	298017	69095.9	1507.32		0.357183	0.254364		0.657228	0.427436	16.0639	92.8986	32.7154	317394	60734.4	1.37231	265.629	311.607	2.38836	0.455047	12.7995	8.78383	199.41	120.784	7.73922		0.0334652	0.390871	213.261	61.7341
	H087905		Py 149 (high Co-Ni)	Beaver-Cloud		Pyrite (high Co-Ni)		783	0.268	0.308		17400	3.3	5272.73	2921.64		529500	3200	468800	4600	248107	71940.8	405.347	0.0780425	0.143164	0.0538865	19098.8	8713.81	0.104839	4453.01	572.167	7.02416	0.674596	0.838764	0.370434	0.545662	1.66228	0.700108	16.8447	4.28917	2.10902	87.9075	17.4907	1.59087	0.180691	0.52817	0.155359	0.134565	0.452722
	H087905		Py 149 (low Co-Ni)	Beaver-Cloud		Pyrite (low Co-Ni)		783	0.268	0.308		17400	3.3	5272.73	2921.64		529500	3200	468800	4600	263945	62574.4	295.648	0.0861546	0.114556	0.039296	2290.12	859.579	0.0764752	1483.28	525.6	5.12313	0.789784	1.01572	0.270147	0.861675	1.52113	0.510653	3.47779	4.00973	1.53817	100.838	30.1545	1.16024		0.00682412	0.113306	0.273802	0.469136
	H089083		Po150	Beaver-Cloud		Pyrrhotite		158	0.063	0.0711		900			2507.94		386200	2800	616000	5200	307978	52708	1314.21	1.32392	2.79133	0.144813	49.081	13.4947	0.308163	7054.34	2088.54	23.0595	3.11286	4.4672	1.29835	7.85489	11.2858	2.24161	0.974822	21.7993	6.36776	170.601	80.7031	6.35035	1.60327	3.86212	0.394812	0.596402	1.39278
	H089083		Cpy 151	Beaver-Cloud		Chalcopyrite		158	0.063	0.0711		900			2507.94		345300	2800	308200	3800	285722	36511.1	1106.69		0.343392	0.181619	0.108403	0.649092	0.339992	11.6359	69.2578	17.4382	320568	38937.1	1.80976	449.816	179.099	2.86079		20.2766	7.66786	125.369	67.0819	6.83509		0.0198279	0.271409	10.4625	5.65595
	H089083		Po 152	Beaver-Cloud		Pyrrhotite		158	0.063	0.0711		900			2507.94		381500	2800	611600	5200	298054	52833.7	1519.75	0.0674834	0.626666	0.161715	48.035	18.6824	0.398839	5845.72	2254.05	26.7602	2.50907	6.4457	1.68768	7.24457	14.0672	1.79261	2.79667	26.1236	7.06967	172.053	91.6797	6.32364	0.439665	2.24123	0.24715	0.782688	1.38669
	H089083		Cpy 153	Beaver-Cloud		Chalcopyrite		158	0.063	0.0711		900			2507.94		345000	2800	308300	3800	288706	37338.4	914.121		0.338736	0.191776	0.00543218	0.701901	0.251723		42.8535	13.3647	317214	45720.6	1.45221	650.835	267.945	1.98484		20.668	6.22213	136.793	75.2811	6.37881	0.081188	1.28987	0.350758	12.9525	7.56076
	H089083		Po 154	Beaver-Cloud		Pyrrhotite		158	0.063	0.0711		900			2507.94		381200	2800	613900	5200	303726	45773.6	1220.03	0.0644896	0.724014	0.149413	72.6497	22.7554	0.320635	7774.67	2179.4	15.4981	3.22907	5.97829	1.32628	3.60471	9.24369	2.19455		22.5654	7.29128	163.689	87.0459	5.48111	0.81501	2.83553	0.240505	0.026032	0.535337
	H089083		Cpy 155	Beaver-Cloud		Chalcopyrite		158	0.063	0.0711		900			2507.94		348800	2800	306900	3800	287082	41741.3	821.27		0.317026	0.106661		0.742966	0.266478	12.345	74.3639	13.6122	323385	71041.2	1.18346	510.662	329.147	1.66094		12.0395	4.88305	136.494	63.1061	5.79101		0.636964	0.31263	7.11913	4.24611
	H740401		Cpy 156	Current-Bridge		Chalcopyrite		2950	1.33	1.38	0.064	9100	5.2	1750	2218.05		342800	2800	311300	3800	288321	45414.9	860.985	0.116657	0.580175	0.142619	0.0434715	0.633916	0.206075	5.53096	48.8774	17.6942	318049	43523.6	1.2068	248.705	108.644	1.75835		6.61158	5.75036	141.901	46.4887	4.27387	0.278911	1.32998	0.364703	6.91898	3.71988
	H740401		Po 157	Current-Bridge		Pyrrhotite		2950	1.33	1.38	0.064	9100	5.2	1750	2218.05		381400	2800	619400	5200	285906	63364.4	893.742	0.0713068	0.537914	0.14686	31.661	13.3873	0.281635	2591	1013.18	15.1829	3.1685	5.46515	1.15164	7.41546	12.4751	1.31061		16.69	5.1326	186.374	79.9886	4.7534	0.520267	2.27232	0.185942	5.99766	4.28101
	H740401		Po 158	Current-Bridge		Pyrrhotite		2950	1.33	1.38	0.064	9100	5.2	1750	2218.05		383400	2800	619800	5200	303133	50184.8	1310.55		0.271197	0.141671	32.1056	19.1736	0.344391	2784.78	787.607	24.1278	1.99024	3.58584	1.52971	4.18613	8.45048	2.11938		19.0858	6.75705	154.981	63.8581	5.12791	1.78232	3.1599	0.324166	1.43418	2.06082
	H740401		Cpy 159	Current-Bridge		Chalcopyrite		2950	1.33	1.38	0.064	9100	5.2	1750	2218.05		346400	2800	308600	3800	267078	50753.5	1070.15	0.116309	0.182457	0.17813		0.343302	0.360371	9.98911	47.5953	20.6175	314697	71587.4	1.41178	201.436	37.061	1.48495		11.8433	7.11636	143.508	34.8307	6.14046		0.0099613	0.223774	7.47225	3.00793
	H740412		Po 160	Current-Bridge		Pyrrhotite		6650	3.01	3.21		29200	14.4	2027.78	2209.3		384700	2800	614900	5200	297992	60276	867.567	0.101951	0.409823	0.12061	12.0091	5.62011	0.227414	1326	529.757	10.6507	3.2974	5.1841	0.800442	10.7022	10.6048	1.46416	2.02143	13.1227	4.41393	192.153	91.8256	4.66292	0.92992	2.5947	0.164137	1.69226	2.47275
	H740412		Cpy 161	Current-Bridge		Chalcopyrite		6650	3.01	3.21		29200	14.4	2027.78	2209.3		346700	2800	310500	3800	301708	56884.9	1311.94	0.0478974	0.300711	0.176179	0.189465	1.12028	0.323301	48.632	93.4498	15.1042	330439	42629.3	1.2939	526.56	414.499	1.9548		6.0978	5.58143	166.541	66.7315	4.88976		0.00849702	0.32501	10.583	4.79263
	H740412		Po 162	Current-Bridge		Pyrrhotite		6650	3.01	3.21		29200	14.4	2027.78	2209.3		384200	2800	617000	5200	294704	68906.8	778.969	0.115502	0.478196	0.114403	13.9544	6.07157	0.169901	1474.6	648.682	14.7921	2.87101	5.85838	0.740282	9.77539	15.337	1.0747	1.05666	12.3281	3.91539	202.664	86.5379	4.18156	1.25387	2.28765	0	1.19117	1.49314
	H740412		Cpy 163	Current-Bridge		Chalcopyrite		6650	3.01	3.21		29200	14.4	2027.78	2209.3		347300	2800	305300	3800	290850	39706.5	1371.79	0.136784	0.423395	0.144698	0.240704	0.976083	0.332057	17.1518	62.1549	19.9971	345762	80018.1	1.23125	702.538	707.652	2.36237	0.334787	14.8401	7.20877	165.39	97.1668	5.58759	0.161217	1.0517	0.242338	33.0602	12.9825
	H741155		Py 164 (high Co-Ni)	Beaver-Cloud		Pyrite (high Co-Ni)		2440	1.08	1.19		8500	3.6	2361.11	2259.26		533300	3200	472800	4600	395033	89616.4	685.14	0.179642	0.327201	0.0870724	1337.44	599.048	0.189832	169.534	115.21	13.0145	3.5775	3.88308	0.583659	5.97466	4.78118	0.803217	158.133	96.8323	2.98725	398.376	159.13	2.90177		0.00728829	0.13199	0.080404	0.376993
	H741155		Py 164 (low Co-Ni)	Beaver-Cloud		Pyrite (low Co-Ni)		2440	1.08	1.19		8500	3.6	2361.11	2259.26		533300	3200	472800	4600	394604	98256.2	650.076	0.187407	0.422833	0.0824185	197.136	114.872	0.180014	37.656	80.0951	12.3257	2.21387	1.82541	0.552636	6.34627	4.58189	0.761456	72.9381	23.4134	2.83144	268.85	105.136	2.74959		0.0064598	0.124855	0.061616	0.272587
	H741155		Py 165 (high Co-Ni)	Beaver-Cloud		Pyrite (high Co-Ni)		2440	1.08	1.19		8500	3.6	2361.11	2259.26		532000	3200	475700	4800	358089	78123.7	793.777	0.143946	0.449633	0.125086	6155.5	3254.27	0.206552	351.201	89.3638	13.1405	2.30928	4.94291	0.862923	4.68897	3.2818	1.14523	545.392	97.694	3.168	247.223	72.6888	3.07932		0.00462773	0.145928	0.0324889	0.190704
	H741155		Py 165 (low Co-Ni)	Beaver-Cloud		Pyrite (low Co-Ni)		2440	1.08	1.19		8500	3.6	2361.11	2259.26		532000	3200	475700	4800	359016	67379.1	636.861	0.132455	0.222106	0.100281	459.805	224.118	0.165689	71.605	75.2369	10.5366	1.44979	1.04769	0.69187	4.29713	6.60234	0.91858	217.22	70.9327	2.54088	195.173	66.2069	2.46952		0.00403472	0.116965	0.0982598	0.230743
	H741155		Cpy 166	Beaver-Cloud		Chalcopyrite		2440	1.08	1.19		8500	3.6	2361.11	2259.26		347500	2800	306000	3800	330431	81558	2040.62	0.148927	0.689581	0.379947	0.327112	1.05752	0.49438	21.5951	118.191	30.1977	284719	32840.5	2.44766	230.597	109.612	2.83461	0.699754	19.8054	9.94818	111.125	66.7567	12.6772		0.0221945	0.423856	19.8848	5.82744
	H741155		Mill 167	Beaver-Cloud		Millerite		2440	1.08	1.19		8500	3.6	2361.11	2259.26		354800	2800	12200	1200	377361	91263.8	1987.13	0.0979516	0.600098	0.282955	217.974	37.6143	0.715228	993181	128083	31.8498	3.86128	5.14689	2.91988	1.4029	9.00617	3.8462	84.4385	41.0228	12.7524	221.078	90.6075	9.7632	2.57385	5.64089	0.622274	0.273249	1.14379
	H741155		Cpy 168	Beaver-Cloud		Chalcopyrite		2440	1.08	1.19		8500	3.6	2361.11	2259.26		346400	2800	304000	3800	341283	100773	2092.94	0.0821484	0.830021	0.350982	0.712757	1.85988	0.695262	31.0122	92.6265	36.6388	302211	33054.1	2.91724	187.602	73.2748	3.44285		8.87442	11.6595	90.2528	68.1584	11.7231		0.0281531	0.510537	152.645	33.2006
	H741155		Cpy 169	Beaver-Cloud		Chalcopyrite		2440	1.08	1.19		8500	3.6	2361.11	2259.26		346500	2800	300800	3800	354055	58762.3	1174.85	0.307562	0.7101	0.133234	0.236791	0.983993	0.401093	36.0758	92.2228	35.0984	299839	60947.4	1.57204	344.371	210.697	2.07862	2.87687	15.0584	8.153	120.836	58.9778	6.75923		0.0142664	0	41.9212	14.99
	H742198		Po 171 (veinlet-style)	Beaver-Cloud		Pyrrhotite (veinlet-style)		1560	0.518	0.53		7800	1.3	6000	3011.58		356800	2800	631100	5400	246303	55502.2	860.455	0.0205449	0.427444	0.0980752	21.9494	10.7275	0.287707	6.45749	63.6538	7.17294	2.23631	5.34904	1.23173	5.65786	9.98357	1.66826	0.959515	14.6381	5.52402	50.2228	32.9244	4.36996		0.0205853	0.190876	1.89458	2.78697
	H742198		Cpy 172	Beaver-Cloud		Chalcopyrite		1560	0.518	0.53		7800	1.3	6000	3011.58		343300	2800	310700	3800	277286	50523.2	850.893	0.0420019	0.429009	0.142352		0.537494	0.259262	6.26285	83.9763	18.8963	329787	41612.8	1.20708	289.288	231.558	1.95274		13.4083	4.70098	57.1567	42.2619	4.45055		0.0156919	0.306471	1.56878	1.89678
	H742198		Po 173 (veinlet-style)	Beaver-Cloud		Pyrrhotite (veinlet-style)		1560	0.518	0.53		7800	1.3	6000	3011.58		360400	2800	640200	5400	247832	44500.6	1840.42	0.0625419	1.09074	0.245643	10.1256	8.54976	0.607196	5.96338	73.3269	30.4782	3.15367	4.41122	2.42035	11.6164	11.4421	3.04182	14.8832	25.7842	10.5516	50.3506	41.4317	9.36563		0.0245125	0.485677	2.1952	2.50761
	H742198		Cpy 174	Beaver-Cloud		Chalcopyrite		1560	0.518	0.53		7800	1.3	6000	3011.58		347500	2800	306400	3800	292484	73010.7	1553.45		0.0218555	0.283932	0.0176996	1.24871	0.579808		1.68487	31.1005	332538	63012	2.27795	313.526	162.134	2.955		16.1692	10.5967	40.9803	31.2841	6.57642	0.261058	1.55201	0.595735	3.87399	3.2749
	H742198		Cub 175	Beaver-Cloud		Cubanite		1560	0.518	0.53		7800	1.3	6000	3011.58		348200	2800	418500	4400	282407	61461.9	2585.33	0.230815	0.970931	0.464491	0.721613	2.75551	0.925079		0.771587	52.4595	221775	130.989	3.73925	1284.11	1820.66	3.94391	1.71965	23.9918	14.4105	23.1772	7.0401	13.8279		0.0075267	0.598098	14.6057	2.73236
	H742265		Cpy 176	Beaver-Cloud		Chalcopyrite		1790	0.633	0.717		10000	2.5	4000	2827.8		348700	2800	305300	3800	282161	54956.1	1569.92		0.292857	0.161287	0.0426759	0.580297	0.4484	5.23938	48.7128	32.2935	322631	84008.5	1.97681	407.483	156.324	2.58253	3.21605	10.089	8.07188	95.2069	22.5569	6.73328		0.0130853	0.405968	2.26492	2.08246
	H742265		Po 177 (veinlet-style?)	Beaver-Cloud		Pyrrhotite (veinlet-style)		1790	0.633	0.717		10000	2.5	4000	2827.8		361200	2800	636700	5200	255386	60011	964.342	0.0801301	0.495629	0.16221	8.37842	5.78731	0.319747	0.454371	45.7684	11.0274	3.63626	5.1347	1.032	3.13667	7.35945	1.43442	1.17768	12.7427	5.05906	178.217	79.8066	4.64574	1.27656	3.31168	0.347877	2.33551	2.32668
	H742265		Py 178 (high Co-Ni)	Beaver-Cloud		Pyrite (high Co-Ni)		1790	0.633	0.717		10000	2.5	4000	2827.8		530400	3200	466300	4600	271855	65538.4	204.226	0.0491152	0.122546	0.025636	739.616	220.467	0.0520463	290.781	128.542	3.99741	0.832948	1.12827	0.196318	0.741758	0.918345	0.335989	72.8757	18.4227	0.928937	116.926	34.7935	0.763775	0.0214848	0.187194	0.0368251	0.00817677	0.064514
	H742265		Py 178 (low Co-Ni)	Beaver-Cloud		Pyrite (low Co-Ni)		1790	0.633	0.717		10000	2.5	4000	2827.8		530400	3200	466300	4600	277155	75824	251.528	0.0454362	0.116414	0.0315561	283.716	113.211	0.0640922	167.171	154.572	4.92112	0.752075	0.925662	0.24167	1.33232	1.06895	0.413723	43.516	10.1927	1.14381	97.2	25.0311	0.940376		0.00314705	0.0453222	0.182617	0.94842
	H742265		Pn 179	Beaver-Cloud		Pentlandite		1790	0.633	0.717		10000	2.5	4000	2827.8		330400	2800	344800	4000	304468	75724	1978.12	0.201027	0.894202	0.21245	10181.6	2975.75	0.519524	524825	116812	24.3674	7.60975	7.27523	2.05479	7.5654	13.2032	3.06749	1.79838	28.639	8.65277	161.637	89.122	5.70615	2.27492	4.89032	0.634212	2.32787	3.71247
	H742265		Cpy 180	Beaver-Cloud		Chalcopyrite		1790	0.633	0.717		10000	2.5	4000	2827.8		346500	2800	305800	3800	323278	127598	1307.4	0.0986787	0.454448	0.277702	0.292738	0.979787	0.759377		3.07862	25.8793	301515	95523.5	1.96048	275.843	184.765	2.37234		17.5105	9.25781	57.8785	52.5341	6.43392		0.0306941	0.589757	1.49871	2.38905
	H742265		Py 181 (low Co-Ni)	Beaver-Cloud		Pyrite (low Co-Ni)		1790	0.633	0.717		10000	2.5	4000	2827.8		532900	3200	465900	4600	299563	36851.9	321.947	0.0440502	0.0723566	0.0343716	1222.7	185.366	0.0790603	2325.43	1029.79	7.37315	0.662977	0.767009	0.404603	0.93374	1.37001	0.474469	7.0429	4.30454	1.72031	26.3719	9.47526	1.41975		0.00408044	0.119838	0.0118412	0.0804139
	H742265		Py 181 (high Co-Ni)	Beaver-Cloud		Pyrite (high Co-Ni)		1790	0.633	0.717		10000	2.5	4000	2827.8		532900	3200	465900	4600	293963	100445	297.136	0.0396608	0.0982133	0.0317014	5316.06	1178.2	0.0729547	4954.85	970.904	6.80133	0.518775	0.579249	0.373201	0.953923	1.19262	0.43779	21.9507	6.94125	1.58725	32.4723	11.1706	1.30983		0.00337158	0.110508		0.00100311
	TBND-014-22_2		Py 182 (high Co-Ni)	Granite country rock		Pyrite (high Co-Ni)		81	0.018	0.0075					4500		531200	3200	470100	4600	276692	111303	256.23	0.0376477	0.137953	0.0434836	143.445	35.688	0.0615276	133.02	84.8344	3.67927	0.341685	0.910244	0.260719	1.19523	1.6439	0.46817	0.217669	2.64784	1.24144	13.7272	7.32986	1.19246		0.00448968	0.0688616	0.0155763	0.0993626
	TBND-014-22_2		Py 182 (low Co-Ni)	Granite country rock		Pyrite (low Co-Ni)		81	0.018	0.0075					4500		531200	3200	470100	4600	314047	95850.7	190.993	0.0570291	0.135132	0.0323815	79.3208	29.6386	0.045851	74.7631	68.3401	2.74044	0.543791	1.08042	0.194175	1.308	2.05698	0.348843	0.141431	2.80176	0.924955	14.664	9.30936	0.888358		0.00545661	0.0512667	0.00495841	0.0702294
	TBND-014-22_2		Py 183 (high Co-Ni)	Granite country rock		Pyrite (high Co-Ni)		81	0.018	0.0075					4500		533400	3200	469100	4600	298134	103722	366.939	0.06493	0.108023	0.0373404	2619.99	1330	0.0791377	82.8987	50.5913	4.52798	0.436838	1.47652	0.330742	44.2932	228.921	0.478705		1.3499	1.18276	17.741	5.4607	1.16181		0.00462183	0		0.00133413
	TBND-014-22_2		Py 183 (low Co-Ni)	Granite country rock		Pyrite (low Co-Ni)		81	0.018	0.0075					4500		533400	3200	469100	4600	297529	91184.7	377.144	0.0863167	0.171999	0.0383183	143.605	42.6918	0.0813052	17.675	34.8102	4.64811	0.481869	0.987457	0.339467	1.29896	1.44878	0.491718	0.707952	3.12707	1.21477	8.27921	6.84483	1.19301		0.00283433	0	0.0534354	0.139196
	H087871		Py 184	Beaver-Cloud		Pyrite (no zonation)		1550	0.568	0.623		17700	3.8	4657.89	2728.87		528700	3200	457200	4800	301643	90275.3	245.386	0.217219	0.240863	0.0298183	20860.1	7401.63	0.0744618	7225.52	2648.83	3.73177	3.38031	3.08251	0.251638	1.30668	2.18165	0.389436	7.40847	5.9297	1.14588	107.931	44.6354	0.944631	2.15131	2.19883	0.0568292	0.0158184	0.0833178
	H087871		Cpy 185	Beaver-Cloud		Chalcopyrite		1550	0.568	0.623		17700	3.8	4657.89	2728.87		346100	2800	311300	3800	306895	31591.6	1659.4	0.505856	0.815209	0.229281	0.184058	0.477848	1.52433	3.34095	51.5488	29.9444	320909	47796.3	1.79498	142.668	143.711	2.34961		11.5386	7.78297	66.05	34.0353	6.5127	0.198994	1.19396	0.301973	6.31563	3.5031
	H087871		Cpy 186	Beaver-Cloud		Chalcopyrite		1550	0.568	0.623		17700	3.8	4657.89	2728.87		345500	2800	307600	3800	293007	56992.3	839.551	0.0684837	0.484959	0.0896013		0.789282	0.206957	1.57844	50.4219	13.5906	314613	54334.2	0.908541	123.274	51.9229	1.08209	0.16573	12.0405	3.87067	143.189	62.5074	4.17726		0.0191856	0.265238	67.4315	19.9405
	H466326		Cpy 187	Current-Bridge		Chalcopyrite		11450	4.29	4.47		29600	13.8	2144.93	2669		347900	2800	310000	3800	293863	58029	1266.16	0.00132465	0.347379	0.111501	0.609681	1.41178	0.388798	10.2529	77.9233	15.8114	321811	53126.8	1.15582	283.368	95.3866	1.61118	1.82206	13.4753	4.21684	127.908	59.4653	4.91744	0.123899	1.20965	0.267022	86.7676	20.454
	H466326		Po 188	Current-Bridge		Pyrrhotite		11450	4.29	4.47		29600	13.8	2144.93	2669		395100	2800	606100	5200	329834	56578.4	1033.18	0.0509033	0.598698	0.256696	225.089	59.4676	0.386627	9073.25	2546.93	22.1719	7.92841	8.4646	1.13592	11.0658	13.7412	1.60414		18.4178	5.99094	168.984	72.9868	3.33004	1.15765	3.14097	0.518338	29.0452	14.2606
	H466326		Cpy 189	Current-Bridge		Chalcopyrite		11450	4.29	4.47		29600	13.8	2144.93	2669		346000	2800	307400	3800	324860	116908	1882.92	0.042381	0.320188	0.328554	0.394758	0.439139	0.48074	19.5544	111.6	26.0609	309827	85757.4	2.33498	368.09	97.8728	2.62581	0.304136	14.1292	7.35153	147.241	83.9821	7.01822	0.239852	1.30885	0.36324	75.8665	16.9988
	H466326		Po 190	Current-Bridge		Pyrrhotite		11450	4.29	4.47		29600	13.8	2144.93	2669		390800	2800	599100	5200	301534	48347.9	933.569	0.644135	2.09306	0.106221	249.779	55.0238	0.238741	9711.7	2271.76	26.1211	0.307003	3.3568	1.43037	5.75209	11.0706	1.72491	2.63782	13.8014	3.5158	148.306	53.5643	4.99763	1.09863	2.55002	0.44493	18.7441	8.85173
	H466326		Po 191	Current-Bridge		Pyrrhotite		11450	4.29	4.47		29600	13.8	2144.93	2669		390300	2800	597600	5200	291851	110444	1843.79	0.243804	0.608209	0.229382	308.661	117.203	0.479981	8655.29	3506.39	16.0825	1.08991	5.87318	2.66046	1.99567	8.73396	2.73931	5.26159	13.5398	10.8412	129.303	44.6406	9.00058	1.05088	3.76056	0.727375	16.0963	10.2903
	H466326		Cpy 192	Current-Bridge		Chalcopyrite		11450	4.29	4.47		29600	13.8	2144.93	2669		347400	2800	308500	3800	275489	52503	992.267	0.140543	0.338722	0.165328	0.491592	1.25716	0.331783	63.3342	96.204	17.1623	313772	59095.5	1.54387	385.994	68.2179	1.92007	4.34185	8.36715	4.69622	148.233	63.7559	5.56184	0.52647	1.32208	0.403745	97.7692	22.9507
	H466332		Po 193	Current-Bridge		Pyrrhotite		7660	3.75	3.85		25000	13.6	1838.24	2042.67		391100	2800	599800	5200	313397	48561	1366.13	0.0260888	0.334384	0.152832	332.437	59.8866	0.35982	11405.1	3297.84	26.098	0.8045	3.54066	1.69067	6.59061	8.84561	2.39088		13.0369	6.95347	175.663	83.1259	5.64966	0.196731	1.33775	0.315673	10.7582	7.64258
	H466332		Cpy 194	Current-Bridge		Chalcopyrite		7660	3.75	3.85		25000	13.6	1838.24	2042.67		343100	2800	312700	3800	313142	43955	993.023		0.486137	0.138513	0.729737	1.59711	0.306626	37.6321	96.2412	15.5127	328777	47947.2	1.23691	238.375	61.9898	1.50273	0.641523	19.5326	4.96825	139.647	41.6765	4.26386		0.0345985	0.366295	6.32701	3.58423
	H466332		Po 195	Current-Bridge		Pyrrhotite		7660	3.75	3.85		25000	13.6	1838.24	2042.67		389500	2800	602700	5200	313278	58918.8	851.793	0.131491	0.517348	0.145767	212.791	64.3907	0.353216	11119.1	3408.6	25.4531	1.53022	3.53486	1.10857	5.83387	10.0233	1.4192		14.2642	4.51528	183.946	105.474	5.66578	0.886316	2.25784	0	2.17962	2.74188
	H466332		Po 196	Current-Bridge		Pyrrhotite		7660	3.75	3.85		25000	13.6	1838.24	2042.67		390600	2800	602600	5200	327487	69186.2	1186.86	0.109195	0.500438	0.143027	227.777	56.6273	0.426486	11144.8	2570.93	21.0639	0.977545	1.7958	1.80064	3.91574	9.12495	2.14964	1.62009	16.3268	8.58431	179.087	104.664	5.20945	0.342579	1.55381	0.54999	2.05643	1.94346
	H466332		Cpy 196	Current-Bridge		Chalcopyrite		7660	3.75	3.85		25000	13.6	1838.24	2042.67		342400	2800	311700	3800	285696	53276	1845	0.211476	0.637065	0.222282	0.486063	0.71466	0.662891	126.536	254.719	32.7324	312296	66115.5	2.79859	215.475	56.7333	3.34103	0.500357	18.4488	13.345	129.853	32.7639	8.0974		0.0200646	0.854791	5.83706	3.38364
	H466332		Po 197	Current-Bridge		Pyrrhotite		7660	3.75	3.85		25000	13.6	1838.24	2042.67		392900	2800	602200	5200	296511	65774.8	1130.61	0.0618012	0.494817	0.152155	208.588	40.6832	0.312493	10613	2961.87	20.8652	1.01921	3.81661	1.35431	3.70398	5.27766	1.74289		11.3025	5.97826	168.271	80.191	6.19106	0.96616	2.59175	0.363081	1.51507	2.21283
	H466332		Cpy 198	Current-Bridge		Chalcopyrite		7660	3.75	3.85		25000	13.6	1838.24	2042.67		344100	2800	307700	3800	301288	50869.2	1188.06		0.283388	0.1442	0.416892	0.982765	0.33783	48.552	104.294	23.7426	328951	81435.6	1.41379	338.012	89.4306	1.65416	1.47834	17.779	5.3298	156.292	76.8553	5.56561	0.0608104	1.09689	0.407762	5.0256	2.58208
	H466332		Po 199	Current-Bridge		Pyrrhotite		7660	3.75	3.85		25000	13.6	1838.24	2042.67		390500	2800	599300	5200	320610	64398.6	1026.99	0.119607	0.631631	0.191513	284.995	75.932	0.311999	10713.7	3503.13	25.3884	1.33174	4.65138	1.33332	5.40343	10.1143	2.10577		15.9717	6.02675	190.411	78.4561	4.69875	0.277794	1.56696	0.300215	2.56927	4.08406
	H466332		Cpy 200	Current-Bridge		Chalcopyrite		7660	3.75	3.85		25000	13.6	1838.24	2042.67		346700	2800	312300	3800	294317	34629.4	1005.15	0.0437041	0.407676	0.123694	0.520405	0.766102	0.463672	47.7746	97.4607	18.2612	326775	76616.6	1.27497	268.724	58.965	1.54594	2.26464	10.7408	4.64593	152.336	52.6622	4.84086	0.133248	1.09554	0.376496	6.22627	4.22324
	H466332		Po 201	Current-Bridge		Pyrrhotite		7660	3.75	3.85		25000	13.6	1838.24	2042.67		390000	2800	601000	5200	321922	71851.9	1019.23	0.183278	0.717156	0.138571	249.89	52.9592	0.292979	10563.6	2036.2	13.847	1.54248	3.29191	1.26439	5.25004	6.12556	1.34876		9.97768	5.35771	170.22	75.0047	4.42118	1.11072	2.4477	0.432693	2.34404	2.15384
	H466332		Cpy 202	Current-Bridge		Chalcopyrite		7660	3.75	3.85		25000	13.6	1838.24	2042.67		342200	2800	309300	3800	303201	54879.3	1253.84	0.0454818	0.540269	0.162244	0.892816	1.73774	0.383011	58.0098	143.955	26.8993	304288	65862.1	1.43451	306.316	95.508	1.67084		7.02271	6.24389	146.405	83.0804	5.30008	0.0786531	1.00904	0.201508	5.1986	4.88044
	H466337		Cpy 203	Current-Bridge		Chalcopyrite		4800	2.11	2.26		15400	8.1	1901.23	2274.88		336700	2800	310800	3800	304938	107792	1174.66	0.0162598	0.286141	0.119581	0.304592	1.1609	0.362833	45.493	124.668	24.3882	306767	71353.7	1.40801	317.011	85.1029	1.58761	1.90838	10.5957	5.61814	143.303	86.3872	4.65737	0.0715354	1.01238	0.206858	8.41609	4.60238
	H466337		Po 204	Current-Bridge		Pyrrhotite		4800	2.11	2.26		15400	8.1	1901.23	2274.88		386200	2800	605700	5200	305720	82576.1	1098.24	0.0179318	0.300935	0.174628	140.989	24.4926	0.307576	6994.65	2125.21	23.7704	1.34291	2.90356	1.29946	3.14673	6.24289	2.03399	0.184351	6.83779	6.06218	223.153	103.47	6.33716	0.86993	3.17479	0.632694	2.45945	3.8638
	H466337		Cpy 205	Current-Bridge		Chalcopyrite		4800	2.11	2.26		15400	8.1	1901.23	2274.88		342900	2800	309100	3800	301456	87574.2	951.101	0.0694881	0.264792	0.212608	0.36879	1.22663	0.308452	51.997	116.22	27.052	321788	86484.1	1.71475	304.434	136.318	2.07254	5.56245	11.91	5.50686	152.951	64.6581	5.30455	0.423855	1.84764	0.436953	8.33051	3.48052
	H466337		Po 206	Current-Bridge		Pyrrhotite		4800	2.11	2.26		15400	8.1	1901.23	2274.88		387300	2800	604000	5200	316008	76918.3	789.509	0.266914	0.634591	0.124099	123.044	34.1142	0.29391	6379	1873.01	17.5415	2.68653	6.10899	0.924981	4.606	8.9208	1.42959		8.38148	4.67585	184.392	78.1433	3.54733	0.343966	1.33413	0.34205	1.18084	1.35101
	H466337		Cpy 207	Current-Bridge		Chalcopyrite		4800	2.11	2.26		15400	8.1	1901.23	2274.88		341500	2800	311500	3800	292257	49694.5	729.198	0.0135193	0.280997	0.0910164	0.381238	1.19521	0.265303	49.6123	103.096	19.4735	324580	65169.7	0.825129	519.199	365.321	1.11931	1.18674	11.372	3.61253	137.463	58.0433	4.10581	0.299182	1.47839	0.34538	7.53695	2.9764
	H466337		Cpy 209	Current-Bridge		Chalcopyrite		4800	2.11	2.26		15400	8.1	1901.23	2274.88		341600	2800	312800	3800	315369	47627	988.518	0.0712708	0.338277	0.0914104	0.506089	0.942523	0.374658	39.5762	115.412	23.1812	321479	39567	0.991015	353.689	164.572	1.50213		12.1456	5.84571	157.969	68.0041	4.32387	0.288461	1.24486	0.47134	8.04248	4.31042
	H466348		Cpy 210	Current-Bridge		Chalcopyrite		5510	2.05	2.16		18800	8.2	2292.68	2687.8		344900	2800	307100	3800	285386	39833.8	987.861	0.0533125	0.508173	0.144853	0.567891	0.978893	0.182907	0.444965	29.1364	10.504	321026	43480.6	0.710707	712.009	358.821	1.30871		13.556	4.55774	113.755	48.3537	5.96494	0.203119	1.20453	0	48.8384	15.5892
	H466348		Cpy 211	Current-Bridge		Chalcopyrite		5510	2.05	2.16		18800	8.2	2292.68	2687.8		343800	2800	311800	3800	288618	59005	1080.77	0.0429616	0.537622	0.142839	0.790049	1.24572	0.464438		36.4459	25.6377	334471	45173.8	1.2651	250.504	102.476	1.83226		11.0066	5.88292	110.233	56.0845	7.22591		0.0094768	0.247452	75.2964	20.6163
	H466348		Cpy 212	Current-Bridge		Chalcopyrite		5510	2.05	2.16		18800	8.2	2292.68	2687.8		344900	2800	309200	3800	274214	63635.7	1241.27	0.147768	0.564615	0.141923	0.754667	1.23186	0.294669	52.2804	142.934	17.0531	335621	69081.1	1.4384	352.172	180.43	2.74779		12.5232	6.60827	153.997	79.7374	8.01815		0.00986875	0	69.4769	19.8691
	H466348		Po 213	Current-Bridge		Pyrrhotite		5510	2.05	2.16		18800	8.2	2292.68	2687.8		391500	2800	605100	5200	294822	58233.6	757.242	0.242896	0.839666	0.113562	120.478	30.4346	0.311282	8259.37	2080.69	11.5503	6.19135	7.83769	0.941717	6.70141	8.07047	1.42033		16.9339	4.98865	160.303	79.5347	5.18936	2.11574	3.75634	0.245401	3.0287	2.67546
	H466348		Cpy 214	Current-Bridge		Chalcopyrite		5510	2.05	2.16		18800	8.2	2292.68	2687.8		343200	2800	302200	3800	405595	122686	1659.95	0.371254	1.12987	0.233969	0.303738	1.15005	0.414396	59.014	83.5738	24.0386	319682	53592.4	2.25609	327.545	150.858	2.50498	0.587598	25.609	8.06888	144.874	100.01	11.5283	0.0938828	1.10565	0	63.5845	17.8596
	H466348		Po 215	Current-Bridge		Pyrrhotite		5510	2.05	2.16		18800	8.2	2292.68	2687.8		391900	2800	597500	5200	321876	67588.8	1087.68	0.316146	0.753187	0.158062	130.625	33.4636	0.319037	7649.38	1408.98	21.8811	3.37828	4.94273	1.24084	5.75288	8.92758	1.76234		12.6084	6.52626	175.268	84.0841	7.33332	1.66844	4.28882	0.448467	2.10662	1.66375
	H743446		Py 216 (low Co-Ni)	Beaver-Cloud		Pyrite (low Co-Ni)		685	0.173	0.182		10500	1.9	5526.32	3959.54		530500	3200	461600	4800	247484	85080.4	286.552	0.0252701	0.103578	0.0392535	696.094	231.481	0.0824186	833.76	406.331	4.94836	0.297608	0.90058	0.28911	1.10078	2.1076	0.574494	4.56561	4.95076	1.48822	40.6826	22.8129	1.64367	0.0426962	0.258801	0.143024		0.0014097
	H743446		Py 216 (high Co-Ni)	Beaver-Cloud		Pyrite (high Co-Ni)		685	0.173	0.182		10500	1.9	5526.32	3959.54		530500	3200	461600	4800	233214	75023.3	254.114	0.039163	0.0962091	0.0347573	7359.74	3301	0.0730685	3022.85	1294.6	4.386	0.794441	0.797127	0.256304	1.11569	1.13821	0.508984	51.6046	18.1111	1.31918	33.0987	10.988	1.45549		0.00259817	0.126619		0.00140003
	H743446		Py 217	Beaver-Cloud		Pyrite (no zonation)		685	0.173	0.182		10500	1.9	5526.32	3959.54		527200	3200	462500	4800	269392	99613.1	212.8	0.086748	0.172774	0.0311309	1837.33	645.693	0.0659442	6184.17	1519.93	3.08345	1.08509	0.807857	0.23095	1.49607	2.50791	0.412911	27.593	6.17931	1.39145	43.7039	18.9983	1.24545	0.295348	0.522474	0.0458018	0.00582782	0.0601978
	CAM-MB-21-04		Cpy 1	Current-Bridge		Chalcopyrite		3380	1.41	1.37		12900			2397.16		350000	2800	305100	3600	287635	43528.8	683.094		0.420509	0.112605	0.0330663	1.02827	0.244558		46.9285	19.5877	331279	52893.3	1.11267	274.626	85.5573	1.07319	1.70745	12.3271	5.1962	108.96	58.9145	4.44774		1.37962	0.362762	6.75994	6.01426
	CAM-MB-21-04		Po 2	Current-Bridge		Pyrrhotite		3380	1.41	1.37		12900			2397.16		386700	2800	604600	5000	281424	42445	1213.79	0.0851649	0.647603	0.22602	17.8766	7.16314	0.658874	2619.93	1410.2	52.6814	0.803076	4.23082	1.60769		3.16489	2.1499	0.293304	14.1324	6.97283	120.423	59.8113	7.0252		0.0966726	1.29003	10.6459	8.07784
	CAM-MB-21-04		Po 3	Current-Bridge		Pyrrhotite		3380	1.41	1.37		12900			2397.16		388900	2800	610000	5000	304858	62202.1	1185.5	0.458842	1.25247	0.271019	10.0505	5.0315	0.640508	1881.73	1005.64	44.4418	2.18527	4.98941	1.69148	2.73781	9.85325	2.63976	0.591866	15.5838	7.50891	180.747	72.1671	7.78914	1.09014	4.24365	1.32374	1.08903	2.13227
	CAM-MB-21-04		Po 4	Current-Bridge		Pyrrhotite		3380	1.41	1.37		12900			2397.16		373200	2800	615400	5000	283026	46665.9	1336.36	0.302158	0.726026	0.378771	14.9539	5.29522	0.607155	3001.27	907.143	54.7703	1.44611	3.01281	1.93847	1.1607	7.29094	3.07017	1.864	15.8261	7.95823	93.3668	80.0579	7.27507	0.360732	2.66437	1.57057	7.84204	7.83435
	CAM-MB-21-06		Po 5	Current-Bridge		Pyrrhotite		1350	0.556	0.517		6700			2428.06		384400	2800	608300	5200	291589	88508.9	1013.52	0.313565	0.797736	0.247236	11.5521	6.09456	0.457325	1729.6	609.52	40.5037	2.91944	4.29296	0.962809	1.33471	5.49861	1.98472	2.57838	13.6501	4.95329	142.14	98.1839	5.81924	4.10276	6.54458	1.06762	1.32199	1.41644
	CAM-MB-21-06		Po 6	Current-Bridge		Pyrrhotite		1350	0.556	0.517		6700			2428.06		387800	2800	612200	5200	280680	57799.5	1086.07	0.509277	0.922643	0.191165	11.802	6.17721	0.407588	1346.45	723.476	43.1921	2.635	3.90274	0.924794	3.11429	6.1862	1.36717		16.7115	4.03655	129.495	58.7728	4.89152	4.21287	5.16433	1.39239	1.127	1.53412
	CAM-MB-21-06		Po 7	Current-Bridge		Pyrrhotite		1350	0.556	0.517		6700			2428.06		386800	2800	608000	5200	271635	59667.1	694.085	0.343271	0.899792	0.210395	8.70362	6.93104	0.345391	1060.43	626.354	35.2111	1.64431	3.67477	0.939626	1.79608	5.77346	1.59869		14.1234	3.80533	132.196	62.1601	4.78255	4.40151	5.77255	0.997841	1.90569	1.93332
	CAM-MB-21-08		Py 8 (low Co-Ni)	Current-Bridge		Pyrite (low Co-Ni)		7690	3.57	3.53	1.88	48800			2154.06		537400	3200	464200	4600	250884	99846.3	292.91	0.0231729	0.132632	0.0645004	663.564	330.134	0.140736	180.195	60.5615	11.6551	0.224316	0.672455	0.348011	0.798458	0.891185	0.564447	2.26004	2.21311	1.10425	129.51	43.6785	1.86362	0.392099	0.527065	0.326958	0.0700399	0.191705
	CAM-MB-21-08		Py 8 (high Co-Ni)	Current-Bridge		Pyrite (high Co-Ni)		7690	3.57	3.53	1.88	48800			2154.06		537400	3200	464200	4600	271579	84424.1	279.692	0.0698064	0.118756	0.061579	5504.4	2623.31	0.134368	706.288	490.284	11.1271	0.38826	2.39611	0.332256	0.837414	0.744102	0.538898	16.0703	8.38497	1.05458	251.128	132.226	1.77961	0.34039	0.797719	0.312128	0.0540637	0.111768
	CAM-MB-21-08		Py 9 (low Co-Ni)	Current-Bridge		Pyrite (low Co-Ni)		7690	3.57	3.53	1.88	48800			2154.06		534500	3200	461800	4600	274482	73731.3	281.595	0.0258907	0.108599	0.0219731	387.486	157.45	0.0867147	165.714	90.1811	4.54677	0.216612	0.751903	0.253875	1.18002	1.65047	0.388348	2.11095	3.74441	1.0118	52.3052	28.2774	1.49457	0.125312	0.408673	0.148946		0.0699598
	CAM-MB-21-08		Py 9 (high Co-Ni)	Current-Bridge		Pyrite (high Co-Ni)		7690	3.57	3.53	1.88	48800			2154.06		534500	3200	461800	4600	288841	67274.4	252.034	0.0534325	0.123554	0.0196554	1346.76	685.411	0.0775806	270.371	128.173	4.06703	0.153288	0.53536	0.227113	0.905919	1.40588	0.347421	3.26013	2.94145	0.905998	159.767	60.522	1.33788	0.204436	0.714234	0.133207	0.0360685	0.153723
	CAM-MB-21-08		Py 10	Current-Bridge		Pyrite (no zonation)		7690	3.57	3.53	1.88	48800			2154.06		534100	3200	458100	4600	285616	82474	266.844	0.059729	0.0753902	0.0353438	512.195	157.073	0.0771062	268.466	108.125	2.47516	0.0713711	0.779962	0.295748	24.065	135.73	0.45752	0.779594	2.23804	1.27324	72.2403	15.1524	1.37285		0.0127654	0.0502575		0.00396504
	CAM-MB-21-08		Cpy 11	Current-Bridge		Chalcopyrite		7690	3.57	3.53	1.88	48800			2154.06		347100	2800	305800	3800	329664	96504.7	1403.62	0.055356	0.447183	0.211029		0.529348	0.411132	0.692237	53.5857	22.4438	356511	78866.2	1.74653	268.207	113.849	1.79133	2.52234	14.3567	7.5348	111.792	88.7605	8.04124		0.0557873	0.465502	36.4121	12.977
	CAM-MB-21-09		Cpy 12	Current-Bridge		Chalcopyrite		3930	1.78	1.86		15100			2207.87		341700	2800	306200	3800	265577	73671.9	1771.99		0.0240646	0.213008	0.119023	0.836869	0.499521		57.9003	36.7868	326743	93000.5	2.16659	190.55	71.743	2.42442	0.440859	8.73677	10.8684	162.469	65.3738	11.923	0.0994412	1.70851	0.541532	35.1416	13.3466
	CAM-MB-21-09		Cpy 13	Current-Bridge		Chalcopyrite		3930	1.78	1.86		15100			2207.87		354300	2800	306400	3800	305103	56543.7	1358.69		0.303917	0.115919		0.526369	0.429627	24.286	115.578	13.3933	364380	90429	1.34776	483.238	209.54	2.02767	0.601522	8.65205	6.94411	178.382	74.0483	7.3451		1.10786	0.601699	28.0625	11.337
	CAM-MB-21-09		Cpy 14	Current-Bridge		Chalcopyrite		3930	1.78	1.86		15100			2207.87		349700	2800	308000	3800	298221	73871.2	1361		0.237816	0.240191	0.0649974	0.500203	0.37994		44.1146	33.3567	306203	45493.3	1.53585	599.647	370.302	2.19973		12.1857	7.12092	192.298	46.899	7.02043	0.0194152	1.27493	0.308658	26.3639	9.67723
	CAM-MB-21-09		Cpy 15	Current-Bridge		Chalcopyrite		3930	1.78	1.86		15100			2207.87		345200	2800	303800	3800	300701	102796	1560.19		0.528483	0.217113	0.13543	1.27889	0.484716		41.7391	11.1123	344226	72921.2	1.54661	220.851	90.9643	1.84572	4.76602	12.2357	6.47651	151.449	78.3857	8.21018		1.05735	0.439025	22.0086	9.11511
	CAM-MB-21-09		Py 16	Current-Bridge		Pyrite (no zonation)		3930	1.78	1.86		15100			2207.87		527700	3200	463600	4600	275135	180928	265.914		0.0533779	0.0294354	154.369	60.8685	0.0716695	1083.84	451.652	3.66714	0.729601	1.2814	0.278144	0.548477	1.29987	0.363722	0.578385	2.29004	1.31902	60.6749	75.2232	1.16579		0.0251157	0.0823111		0.0505919
	CAM-MB-21-09		Py 17	Current-Bridge		Pyrite (no zonation)		3930	1.78	1.86		15100			2207.87		539500	3200	455500	4600	288309	93451.1	160.167	0.0297031	0.108151	0.0171266	2085.5	3567.27	0.0360713	20785	8011.08	2.80147	4.31178	2.5545	0.141971	0.858015	1.55107	0.24666	2.02042	2.68494	0.753145	142.333	49.8681	0.859067		0.204318	0.0291659		0.00374417
	CAM-MB-21-39		Po 18	Current-Bridge		Pyrrhotite		1680	0.684	0.707	0.05	4600			2456.14		390200	2800	611900	5200	308163	59549	815.427		0.373021	0.109862	21.0543	8.09891	0.270141	2084.65	606.25	10.8495	0.781708	3.07906	0.916425	0.849939	4.32039	1.3228		15.7121	3.24866	165.841	71.9444	4.43588	1.37757	3.47591	0.26841	2.43041	2.4209
	CAM-MB-21-39		Po 19	Current-Bridge		Pyrrhotite		1680	0.684	0.707	0.05	4600			2456.14		389400	2800	612000	5200	283794	54250.4	859.346	0.0697615	0.403341	0.113494	16.3133	6.52755	0.282454	2024.44	777.004	16.868	0.541678	3.19544	1.13499	1.60508	5.03164	1.28596	2.55589	15.9772	4.09619	193.326	94.8169	5.71346	0.149504	1.47432	0.455185	83.7811	39.297
	CAM-MB-21-39		Po 20	Current-Bridge		Pyrrhotite		1680	0.684	0.707	0.05	4600			2456.14		391100	2800	607100	5200	296116	72563	952.64	0.132691	0.617536	0.122921	15.7637	6.74021	0.282194	1496.63	581.459	15.8	1.76819	3.84283	1.00836	1.4575	5.40787	1.16684		12.8658	5.14571	186.114	105.726	5.78312	1.76914	4.15139	0.252207	2.82903	2.95458
	CAM-MB-21-68		Po 21	Current-Bridge		Pyrrhotite		7510	3.97	4.08		44700			1891.69		399800	2800	602400	5200	306219	65558.2	1331.47		0.323279	0.159785	194.641	51.7593	0.270302	9937.09	3801.01	26.5445		2.31375	1.11935	0.775617	5.01694	1.43726		10.2036	5.68649	138.096	63.2439	5.99374	0.814999	2.37406	0.23856	0.903805	1.79867
	CAM-MB-21-68		Cpy 22	Current-Bridge		Chalcopyrite		7510	3.97	4.08		44700			1891.69		351200	2800	305100	3800	290617	27115.6	869.576	0.0685442	0.438754	0.134397	0.783594	1.19703	0.237967	86.8992	227.239	18.8581	324724	28787.1	1.232	637.231	417.379	1.47726		10.9877	6.64702	105.282	55.2377	4.85928	0.0305608	1.13238	0.301881	62.4694	14.1525
	CAM-MB-21-68		Cpy 23	Current-Bridge		Chalcopyrite		7510	3.97	4.08		44700			1891.69		351000	2800	311000	3800	306744	61399.8	987.074	0.12306	0.457354	0.107845	0.18006	1.23191	0.31687	67.4373	136.33	17.3663	331260	60335.6	1.38555	499.598	244.434	1.20853	1.77359	15.3995	5.30428	112.898	59.3156	5.237		0.0570577	0.211602	87.8459	24.7905
	CAM-MB-21-68		Po 24	Current-Bridge		Pyrrhotite		7510	3.97	4.08		44700			1891.69		395300	2800	593600	5200	287778	44169	1001.31	0.157489	0.450885	0.115672	166.102	25.915	0.304674	9406.05	1408.46	21.9601	0.223836	2.94338	1.43479	0.369192	2.92538	1.74149	1.40457	13.1134	6.81263	133.775	81.5045	6.64824	1.44647	2.44048	0.254118	0.175295	0.614031
	CAM-MB-21-68		Po 25	Current-Bridge		Pyrrhotite		7510	3.97	4.08		44700			1891.69		396000	2800	594700	5000	310966	79546.9	868.79	0.123575	0.441355	0.107684	207.336	64.7342	0.203553	8430.63	2253.72	11.9295		2.79257	0.910957	0.272777	3.97973	1.44991	0.950132	10.0691	5.56119	146.527	63.8191	3.299	1.06237	2.79702	0	0.356303	0.834853
	CAM-MB-21-68		Cpy 26	Current-Bridge		Chalcopyrite		7510	3.97	4.08		44700			1891.69		351200	2800	306800	3800	292215	60067.8	687.233		0.263842	0.0843742	0.738258	1.24325	0.185317	85.9811	157.683	24.1108	322154	53049.2	0.815493	931.615	732.942	1.16912		11.0594	4.41678	106.153	49.5863	4.11911		0.0318276	0.269689	50.8636	13.0518
	CAM-MB-21-68		Po 27	Current-Bridge		Pyrrhotite		7510	3.97	4.08		44700			1891.69		396400	2800	595300	5200	294791	45945.9	669.125	0.670292	1.54933	0.098847	254.905	53.1884	0.207443	8447.71	2488.77	14.2016	0.0270529	2.88766	0.889066	0.956519	4.31074	1.211	0.459506	11.8212	3.96399	133.873	51.7637	4.09439	1.26497	3.14857	0.15552	0.0774508	0.583276
	CAM-MB-21-68		Cpy 28	Current-Bridge		Chalcopyrite		7510	3.97	4.08		44700			1891.69		350200	2800	307100	3800	305149	36425.6	2292.15	0.465016	0.98075	0.310263	0.394625	1.6256	0.628882	97.938	128.02	52.2589	338592	35647.7	2.94907	392.45	179.509	3.40756	1.80046	10.2304	11.5075	108.392	38.7124	12.1225		0.0325254	1.26963	77.3417	21.7527
	CAM-MB-21-68		Po 29	Current-Bridge		Pyrrhotite		7510	3.97	4.08		44700			1891.69		397600	2800	599700	5200	311643	73680.1	1203.02	0.318605	1.44197	0.243286	221.309	65.2498	0.46007	7010.8	2086.42	21.5202		2.71993	1.41957	1.50231	4.59635	1.73826	0.977876	16.4874	5.57549	137.981	52.0524	6.29917	0.830743	3.51737	0.343112	0.540679	1.07177
	CAM-MB-21-82		Cpy 30	Beaver-Cloud		Chalcopyrite		2870	1.32	1.4		12700			2174.24		349000	2800	306600	3600	277417	29077.7	899.874	0.0443027	0.247718	0.0880918	0.286642	0.67478	0.252037	26.9558	74.6831	17.5345	314412	67794.1	0.869156	733.842	453.292	1.16633		7.96033	3.94403	132.169	54.8926	4.43155		0.024786	0.192286	88.5651	18.7914
	CAM-MB-21-82		Po 31	Beaver-Cloud		Pyrrhotite		2870	1.32	1.4		12700			2174.24		397000	2800	596500	5200	309085	65251.9	784.202	0.311677	0.649167	0.110731	165.123	34.9074	0.204286	9823.01	2639.34	17.2113	0.271862	3.3862	0.945082	0.531122	4.15506	1.16059		16.707	5.00722	151.846	78.3404	4.04874	2.93387	5.36828	0	0.233624	0.747142
	CAM-MB-21-82		Cpy 32	Beaver-Cloud		Chalcopyrite		2870	1.32	1.4		12700			2174.24		348700	2800	308400	3800	281342	61862.3	744.606	0.0648763	0.369041	0.137807	0.168324	0.791297	0.241885	40.8624	102.744	15.6829	328115	123617	0.99765	480.438	409.026	1.32182	0.461538	11.2106	5.05957	117.737	57.8237	4.33746	0.166953	1.15495	0.342982	103.462	30.8859
	CAM-MB-21-82		Po 33	Beaver-Cloud		Pyrrhotite		2870	1.32	1.4		12700			2174.24		398300	2800	594600	5200	295157	65151.7	1062.59	0.588422	1.00033	0.120097	167.649	68.5609	0.260962	9342.26	2950.8	21.8953		2.88597	1.30541		2.54835	1.48749		10.3694	5.04427	105.802	73.6205	4.83856	2.29081	4.52937	0.302499	0.405332	0.9039
	CAM-MB-21-82		Cpy 34	Beaver-Cloud		Chalcopyrite		2870	1.32	1.4		12700			2174.24		350700	2800	310300	3800	296291	39287.5	1267.47	0.0620361	0.326647	0.166601	0.192222	1.04638	0.298979	0.820786	48.593	24.9483	329847	42968.7	1.45905	541.097	253.57	1.60962		11.0279	6.73312	134.127	87.1116	5.59866	0.169948	1.31993	0.22701	100.181	13.203
	CAM-MB-21-132		Cpy 35	Beaver-Cloud		Chalcopyrite		5320	1.94	2.14	0.026	18100			2742.27		347000	2800	305800	3600	302145	64110.4	735.605	0.0144409	0.297669	0.119274	0.167751	0.780089	0.178579		1.56392	16.3041	336420	63889.6	1.02459	2156.21	2296.82	1.15881		12.0265	4.35675	99.9765	58.336	2.99661		0.0164433	0	1.72175	1.95186
	CAM-MB-21-132		Po 36	Beaver-Cloud		Pyrrhotite		5320	1.94	2.14	0.026	18100			2742.27		366300	2800	630900	5200	284411	78600.3	1010.57	0.0268397	0.416478	0.112534	9.74204	5.38896	0.336377	19.619	97.61	19.857	0.500037	3.868	1.2668	0.955477	5.43114	1.49251	0.362819	14.9698	3.95718	174.981	74.673	4.24452		0.0307767	0.346348	1.0752	1.23442
	CAM-MB-21-132		Po 37	Beaver-Cloud		Pyrrhotite		5320	1.94	2.14	0.026	18100			2742.27		366000	2800	639800	5200	284727	73977.7	1064.33	0.0879039	0.581234	0.148832	9.4257	4.83986	0.329705	38.5822	140.269	19.917	0.602051	3.51664	1.39298	0.0413186	4.22519	1.53629		17.7668	5.79529	153.941	68.5501	4.61392		0.0227164	0.302801	0.470538	1.057
	CAM-MB-21-132		Po 38	Beaver-Cloud		Pyrrhotite		5320	1.94	2.14	0.026	18100			2742.27		364800	2800	636100	5200	303186	96496.3	1109.66	0.334627	1.07377	0.129847	6.81804	4.99307	0.336806	1.75612	61.4779	20.7558	1.29667	3.7759	1.29399	0.400597	4.4577	1.57877		15.6837	6.20559	158.377	79.9449	5.54295		0.555101	0	1.72026	2.01021
	CAM-MB-21-132		Cpy 39	Beaver-Cloud		Chalcopyrite		5320	1.94	2.14	0.026	18100			2742.27		347700	2800	307400	3800	284476	67375	1595.92	0.0264074	0.328935	0.26659		0.566906	0.482603	1.87367	47.9232	37.6581	301414	57370.9	2.32005	336.63	114.625	2.22321		13.0754	6.81863	126.251	84.0432	8.07057		0.0195644	0.637893	3.62323	4.72685
	CAM-MB-21-132		Cpy 40	Beaver-Cloud		Chalcopyrite		5320	1.94	2.14	0.026	18100			2742.27		349100	2800	304900	3800	300200	40869.3	892.882	0.00678735	0.260323	0.101491	0.225404	0.91257	0.201765		32.9717	12.9346	326720	75330.3	0.693546	1982.36	1948.18	1.06954	1.17863	11.5682	4.87802	134.837	67.2949	4.53297	0.131718	1.06228	0.16966	3.17312	2.9965
	CAM-MB-21-132		Po 41	Beaver-Cloud		Pyrrhotite		5320	1.94	2.14	0.026	18100			2742.27		367200	2800	637600	5200	284662	68337.2	792.706	0.112682	0.637596	0.116024	11.4903	6.56135	0.216163	17.5193	82.4788	9.94428	0.97963	3.59486	1.12147	0.305671	3.25753	1.38601		16.9703	5.44967	166.892	85.9276	5.13995		0.494188	0.228788	1.1277	2.28812
	CAM-MB-21-132		Cpy 42	Beaver-Cloud		Chalcopyrite		5320	1.94	2.14	0.026	18100			2742.27		346800	2800	308100	3800	308905	51657.9	1238.52		0.303489	0.147354	0.150258	0.79094	0.270051		41.1825	19.033	327295	57318.4	1.33384	666.941	391.712	1.7863	2.88251	16.059	7.11564	148.802	63.4818	7.10647	0.354823	1.60814	0.46465	5.90015	2.88423
	CAM-MB-21-132		Po 43	Beaver-Cloud		Pyrrhotite		5320	1.94	2.14	0.026	18100			2742.27		378300	2800	619000	5200	280426	96516.6	1214.97		0.29748	0.160085	9.89783	6.4241	0.36978	20.3413	90.2364	27.6578	0.983107	3.16616	1.35031	0.945123	3.38982	1.5972	2.5874	17.3033	7.26401	147.929	78.3244	6.39198		0.0155762	0.363602	0.406769	0.893036
	CAM-MB-21-156		Cpy 44	437-SEA		Chalcopyrite		4510	0.739	0.942		20600			6102.84		348700	2800	306000	3800	241565	35824	719.275		0.410626	0.1125		0.512504	0.28636	305.559	320.921	15.8887	330364	39473.9	1.24418	78.0605	31.4265	1.3318		15.3709	6.39091	66.1495	44.6398	3.33164		1.41302	0.175821	150.61	103.702
	CAM-MB-21-156		Cpy 45	437-SEA		Chalcopyrite		4510	0.739	0.942		20600			6102.84		348500	2800	307000	3800	250626	57164.9	1234.82		0.368452	0.197807	0.147448	1.35696	0.418382	152.901	248.17	37.4888	346555	38869.7	2.11267	222.227	102.071	2.26824		13.3785	9.04674	75.0554	42.9109	6.31906		0.196651	0.360428	0.482981	1.71414
	CAM-MB-21-156		Cpy 46	437-SEA		Chalcopyrite		4510	0.739	0.942		20600			6102.84		352600	2800	308400	3800	242812	31856.2	1038.69	0.0483618	0.757497	0.126494		0.698589	0.51551	172.654	319.233	20.1392	338606	51789.3	1.1625	88.5923	28.029	2.32493		18.2993	7.57167	57.0591	46.9508	4.90211		0.126334	0.255866	91.8805	100.031
	CAM-MB-21-157		Cpy 47	437-SEA		Chalcopyrite		4510	0.739	0.942		20600			6102.84		350100	2800	303700	3800	243691	35288.9	880.031		0.311076	0.247044		0.972311	0.465456	40.2069	136.941	26.8487	336808	44003.5	1.65169	179.232	125.187	1.93258		12.3435	7.09235	104.171	51.2214	4.02244	0.120048	2.23436	0.602459	3.73541	2.56413
	CAM-MB-21-157		Cpy 48	437-SEA		Chalcopyrite		4510	0.739	0.942		20600			6102.84		347300	2800	306200	3800	253260	64038.6	1191.89		0.327284	0.381389	0.0245292	1.03911	0.680706	226.042	212.744	62.4364	329349	62846.8	2.06863	142.389	51.0914	2.76124		10.235	7.53887	97.646	77.4366	7.9688	0.486674	2.61531	1.3734	6.05255	4.81278
	CAM-MB-21-157		Cpy 49	437-SEA		Chalcopyrite		4510	0.739	0.942		20600			6102.84		349000	2800	309100	3800	253543	59316.7	641.505		0.473389	0.18094		0.953738	0.439375	255.593	342.028	35.6649	338113	63435.4	1.34828	223.381	77.9617	1.57634		15.0681	6.72338	103.262	45.1762	5.51855		1.6376	0.830398	5.03419	3.45293
	CAM-MB-21-196		Cpy 50	Current-Bridge		Chalcopyrite		11600	4.83	4.65					2401.66		351100	2800	305600	3800	242037	36540.9	914.536	0.00620428	0.694195	0.218524	0.253253	2.30298	0.531844	1.66842	79.6722	47.0759	340830	50079.6	1.69328	633.677	490.329	2.98332		13.3374	8.12061	101.966	56.0515	6.20425	0.177456	2.67284	0.666511	19.8717	10.9515
	CAM-MB-21-196		Po 51	Current-Bridge		Pyrrhotite		11600	4.83	4.65					2401.66		386700	2800	610600	5200	252155	35040.7	939.202	0.240461	1.00175	0.261259	16.7769	7.33105	0.4563	2656.55	1038.52	53.1472	3.29413	5.20147	1.36602	0.532228	6.45812	2.23542		16.4907	7.603	121.266	56.8774	6.51047	3.8764	7.01158	1.22261	0.737845	1.60441
	CAM-MB-21-196		Cpy 52	Current-Bridge		Chalcopyrite		11600	4.83	4.65					2401.66		348500	2800	303700	3800	241141	36692.7	764.841	0.010373	0.582526	0.26717	0.540749	1.82705	0.465969	18.8044	149.335	41.6953	325442	53256.5	1.61275	408.501	265.643	1.87805	2.16429	17.9577	6.87461	100.469	59.9996	5.11544	0.1121	3.14031	1.2522	9.4964	5.27233
	CAM-MB-21-196		Po 53	Current-Bridge		Pyrrhotite		11600	4.83	4.65					2401.66		383000	2800	607600	5200	241565	44157.4	910.488	0.496062	1.28837	0.464432	19.0703	5.3699	0.745758	3180.84	1245.19	99.9476	0.916939	4.84983	1.83281	2.86173	6.50987	3.19117		27.7224	8.89838	122.765	72.4844	7.0434	2.78991	6.69917	1.87746	1.10802	2.26063
	CAM-MB-21-196		Cpy 54	Current-Bridge		Chalcopyrite		11600	4.83	4.65					2401.66		350000	2800	310700	3800	263123	93741.9	1149.44	0.522355	1.60722	0.576059	0.951105	1.09402	0.973609	62.1055	205.877	88.3021	330804	90796.3	1.99198	264.897	95.4206	3.76146		25.7222	9.27861	111.939	59.041	9.48264	1.57162	4.83965	1.78212	16.02	7.49669
	CAM-MB-21-196		Po 55	Current-Bridge		Pyrrhotite		11600	4.83	4.65					2401.66		385700	2800	612100	5200	239966	43644.7	896.854	0.235233	0.883657	0.348864	24.6005	8.79795	0.615682	3278.04	1486.05	66.887	1.78936	3.7866	1.23564	2.59477	7.4417	2.97857		19.6438	5.58774	112.843	64.1869	5.51231	3.50784	5.78181	2.05635	0.742991	1.51385
	CAM-MB-21-196		Po 56	Current-Bridge		Pyrrhotite		11600	4.83	4.65					2401.66		386400	2800	606200	5200	236416	49011.8	754.721	0.199737	0.741673	0.41228	22.0562	8.23346	0.714123	3632.42	957.811	72.0691	1.75211	4.637	1.23305	2.53162	6.99089	3.05639		16.3752	4.6415	112.521	69.7556	7.3595	3.05802	4.6806	2.02907	0.889954	1.47492
	CAM-MB-21-196		Cpy 57	Current-Bridge		Chalcopyrite		11600	4.83	4.65					2401.66		349500	2800	307400	3800	253505	28027.2	1366.8	0.365862	1.14948	0.58472	2.09255	3.23467	1.15682	184.689	241.034	90.1477	334762	27231.7	2.93878	280.138	70.9113	4.15		24.4429	10.8735	116.616	31.8235	11.963	3.92237	5.15324	3.04924	5.63667	4.81407
	CAM-MB-21-196		Po 58	Current-Bridge		Pyrrhotite		11600	4.83	4.65					2401.66		388200	2800	606400	5200	261184	45543.4	936.477	0.391879	0.909329	0.392295	20.8717	6.84194	0.732152	3261.4	948.799	77.4165	1.70164	2.77614	1.82053	3.93359	7.55624	2.89001		19.6491	7.10881	124.171	50.5646	8.96036	3.62915	5.71093	1.71333	1.03921	1.97746
	CAM-MB-21-41		Cpy 60	Current-Bridge		Chalcopyrite		6990	2.25	2.47		28000			3106.67		345600	2800	309000	3800	253616	51874.7	482.961	0.222243	0.6027	0.188894	0.755424	1.49974	0.39783	36.8844	118.134	37.4109	336947	69104.1	0.819743	260.089	91.2036	1.7908		12.2727	3.55317	121.301	54.057	3.04004	1.10552	3.27562	0.873493	45.8822	13.9389
	CAM-MB-21-41		Cpy 61	Current-Bridge		Chalcopyrite		6990	2.25	2.47		28000			3106.67		341100	2800	308600	3800	263835	66087.9	544.629	0.307409	0.771949	0.190859	0.931203	1.6401	0.511722	49.8486	121.141	50.6906	351258	70489.4	1.09239	244.548	72.9481	1.76019		11.7091	4.95656	113.862	61.257	4.68803	0.547989	2.31033	0.935201	39.9684	8.34494
	CAM-MB-21-41		Py 62	Current-Bridge		Pyrite (no zonation)		6990	2.25	2.47		28000			3106.67		527700	3200	459600	4600	262979	76996.8	128.148	0.0695628	0.173393	0.027721	2758.68	3220.28	0.0582606	20053	6756.4	6.10058	3.74239	2.15686	0.177721	1.2795	1.90699	0.304994	0.111242	2.47182	0.834153	95.5337	33.6618	0.818884	0.15108	0.581651	0.145522	0.017859	0.1452
	CAM-MB-21-41		Cpy 63	Current-Bridge		Chalcopyrite		6990	2.25	2.47		28000			3106.67		345800	2800	312000	3800	250605	39446.6	924.628	0.0360268	0.39977	0.221914	0.577276	1.38498	0.648193	24.58	71.4699	51.6033	332423	57526.4	1.61892	279.198	86.9225	3.01397	2.30917	13.3307	6.40321	139.591	57.9681	5.74684	0.393522	2.10595	1.08319	19.5586	7.22993
	CAM-MB-21-41		Py 64	Current-Bridge		Pyrite (no zonation)		6990	2.25	2.47		28000			3106.67		531000	3200	452600	4600	251148	81016.5	141.723	0.0657236	0.184065	0.0273391	12644.9	4854.51	0.0979625	15526.3	6393.89	5.97577	3.3293	2.04948	0.153165	1.3293	1.68304	0.348086		2.51675	1.0053	90.3666	49.5664	0.738882	0.111088	0.452152	0.0926118	0.0432349	0.154978
	CAM-MB-21-41		Py 65 (high Co-Ni)	Current-Bridge		Pyrite (high Co-Ni)		6990	2.25	2.47		28000			3106.67		525800	3200	445700	4600	231081	64565.6	208.139	0.0397424	0.106013	0.0448943	4519.21	1365.02	0.0934798	24930.2	8060.6	8.37414	3.03071	2.21293	0.286625	1.37976	1.58125	0.497471		3.30665	1.26233	48.0251	29.8868	1.07923	0.133095	0.433446	0.246675	0.0207527	0.149058
	CAM-MB-21-41		Py 65 (low Co-Ni)	Current-Bridge		Pyrite (low Co-Ni)		6990	2.25	2.47		28000			3106.67		525800	3200	445700	4600	247507	98976.1	185.006	0.0378829	0.122363	0.0398868	62.1615	33.1124	0.0830791	6101.9	3066.07	7.44366	0.361689	0.661964	0.254663	1.50659	2.22754	0.442114		2.87119	1.12188	25.8005	13.1993	0.959063	0.093347	0.342581	0.219172	0.0600708	0.196957
	CAM-MB-21-15		Po 218	Current-Bridge		Pyrrhotite		856	0.343	0.319		3800			2495.63		361500	2800	640800	5400	241340	61784.8	2456.16		0.445921	0.389638	4.75693	4.98559	1.36974		7.05414	103.367	2.8083	4.47748	3.45726		9.21599	5.35225	0.738611	12.6414	16.0356	133.763	44.8388	16.8876	3.46578	0.814322	2.73227	2.92095	1.14607
	CAM-MB-21-15		Cpy 219	Current-Bridge		Chalcopyrite		856	0.343	0.319		3800			2495.63		345900	2800	311000	3800	249116	62676.6	908.318	0.103511	0.326266	0.270316		0.824335	0.484553		57.6218	35.9758	322990	63180.6	1.45959	371.403	226.872	2.02308	0.139921	8.80456	5.96501	98.3649	43.2033	5.02375		0.0682572	0.757462	1.39156	1.4997
	CAM-MB-21-15		Po 220	Current-Bridge		Pyrrhotite		856	0.343	0.319		3800			2495.63		360300	2800	642800	5400	245652	69696.2	1353.92	0.0580107	0.528456	0.189865	7.3794	4.48171	0.39131	25.913	140.499	24.573	1.88554	5.29189	1.94875	0.925936	6.5127	2.38718		21.457	6.52395	133.252	55.1848	6.0366	0.809721	3.67946	0.447917	1.6705	2.39409
	CAM-MB-21-15		Cpy 221	Current-Bridge		Chalcopyrite		856	0.343	0.319		3800			2495.63		348300	2800	309600	3800	251747	87466.8	950.24		0.289825	0.159542		1.07596	0.28902		36.7488	12.6206	310402	74421.8	1.64219	380.252	133.678	1.59462	0.210778	7.80201	6.89098	113.872	48.3368	4.74985		0.101268	0.225655	1.24475	1.48383
	CAM-MB-21-15		Po 222	Current-Bridge		Pyrrhotite		856	0.343	0.319		3800			2495.63		359800	2800	643500	5400	241439	59666.6	1234.67	0.084463	0.57768	0.255659	7.44385	4.18014	0.642933	18.3787	86.501	42.1895	0.799768	2.91822	2.20686	0.839067	7.25218	2.81327	0.789645	18.7125	11.6691	88.1247	53.3874	6.26845	2.00999	4.4035	0.577284	0.276124	0.602247
	CAM-MB-21-25		Py 223 (low Co-Ni)	Current-Bridge		Pyrite (low Co-Ni)		196	0.063	0.0684		4500			3111.11		523800	3200	473400	4600	278189	102579	222.16	0.0641684	0.183487	0.0291961	340.1	130.361	0.0882385	1192.44	462.076	5.76098	0.334392	0.620851	0.298958	1.41679	1.55749	0.474215	0.962305	2.53751	1.41972	43.1301	20.1474	1.2241		0.210121	0.0500131		0.00880581
	CAM-MB-21-25		Py 223 (high Co-Ni)	Current-Bridge		Pyrite (high Co-Ni)		196	0.063	0.0684		4500			3111.11		523800	3200	473400	4600	261910	59049.4	243.539	0.243699	0.529433	0.0319877	2100.04	1167.46	0.096713	7067.57	2724.77	6.31562	1.90968	2.37942	0.327555	1.44184	2.29985	0.519748	9.75412	5.22827	1.55607	58.7958	28.341	1.3415	1.38771	2.03845	0.0547983	0.0219939	0.174097
	CAM-MB-21-25		Cpy 224	Current-Bridge		Chalcopyrite		196	0.063	0.0684		4500			3111.11		341700	2800	312200	3800	275092	54302	1266.65	0.0114361	0.571877	0.167037	0.086658	1.0681	0.452359		4.23735	12.7712	353714	76371	1.67493	239.729	107.297	1.98729		18.3416	6.97238	158.581	82.1046	5.19116		1.52295	0.805773	63.7461	20.9255
	CAM-MB-21-25		Py 225 (low Co-Ni)	Current-Bridge		Pyrite (low Co-Ni)		196	0.063	0.0684		4500			3111.11		527100	3200	465000	4600	254898	78895.4	225.174	0.034161	0.0939193	0.0316955	1016.08	174.155	0.0730436	1140.16	418.901	5.87699	0.0310921	0.701753	0.28209	1.42367	1.38698	0.421857	0.39917	2.30395	1.31407	33.3065	20.0759	0.953808		0.0144109	0.0660315		0.0627994
	CAM-MB-21-25		Py 225 (high Co-Ni)	Current-Bridge		Pyrite (high Co-Ni)		196	0.063	0.0684		4500			3111.11		527100	3200	465000	4600	270763	57795	243.296	0.00166015	0.0855841	0.0342281	3833.88	603.445	0.0789093	2427.51	765.28	6.35025	0.397048	0.849016	0.30464	1.79801	1.23293	0.455724	3.42661	1.19999	1.4196	33.2804	16.0862	1.03028		0.00804786	0.0713116		0.00254831
	CAM-MB-21-25		Cpy 226	Current-Bridge		Chalcopyrite		196	0.063	0.0684		4500			3111.11		342000	2800	310000	3800	256542	58359	1399.67		0.288011	0.186493		0.453547	0.538107	4.84433	68.1314	35.8856	309634	45971.6	1.71912	223.287	82.8837	2.8311		8.59254	9.54225	58.1672	35.7867	4.69999	0.0793044	1.52845	0.528585	53.6941	16.9873
	CAM-MB-21-25		Py 227 (low Co-Ni)	Current-Bridge		Pyrite (low Co-Ni)		196	0.063	0.0684		4500			3111.11		527100	3200	472000	4600	288487	49629.7	212.921	0.0510394	0.11531	0.0289771	968.501	233.776	0.0578425	1306.99	444.88	4.22363	0.165135	0.894832	0.323473	1.94192	1.51242	0.416462	1.8767	1.96416	1.32597	58.0702	25.6431	0.998881		0.0179777	0		0.00564239
	CAM-MB-21-25		Py 227 (high Co-Ni)	Current-Bridge		Pyrite (high Co-Ni)		196	0.063	0.0684		4500			3111.11		527100	3200	472000	4600	275993	76129.4	224.821	0.054133	0.110554	0.0305791	3530.34	2170.07	0.0610644	2980.51	1376.32	4.45988	0.0571747	0.687837	0.34137	1.53904	1.67066	0.43965	4.93715	2.77715	1.39984	58.901	28.2828	1.05439		0.226358	0	0.00704993	0.0930647
	CAM-MB-21-25		Cpy 228	Current-Bridge		Chalcopyrite		196	0.063	0.0684		4500			3111.11		343500	2800	310800	3800	287620	62379.6	1116.87	0.0736644	0.525137	0.230625		0.931681	0.411826		71.3888	21.0832	343081	96900	1.58038	965.62	685.99	2.19057	0.75291	14.3449	6.84284	82.7472	33.0998	4.61354		0.0822299	0.23947	31.2852	7.1119
	CAM-MB-21-34		Cpy 229	Current-Bridge		Chalcopyrite		3610	1.21	1.22		10700			2983.47		345900	2800	309900	3800	270961	62382.6	681.534		0.300024	0.0705097	0.077533	0.91456	0.240684	35.5971	135.721	19.6796	329052	68261.6	1.0146	218.081	71.4252	0.995472	0.419938	12.0256	4.49117	115.298	53.8742	2.86409		1.27219	0.23221	22.031	9.67157
	CAM-MB-21-34		Po 230	Current-Bridge		Pyrrhotite		3610	1.21	1.22		10700			2983.47		383100	2800	610900	5200	276895	59262.6	919.564		0.373981	0.122169	32.314	10.487	0.321509	3376.13	1393.91	19.063		3.74216	1.20151	0.867489	6.94066	2.20496	0.638169	14.4763	5.33854	132.682	79.9386	3.36649	0.326661	2.19906	0.340257	15.4807	7.23577
	CAM-MB-21-34		Cpy 231	Current-Bridge		Chalcopyrite		3610	1.21	1.22		10700			2983.47		342300	2800	307200	3800	261317	31456.4	1597.08		0.0291898	0.330626		0.756686	0.589154	71.7554	201.698	35.9427	328578	14653.8	2.43066	212.451	62.2894	2.93108		24.592	11.346	114.879	53.9565	10.2886		0.0720366	0.637448	22.254	10.6719
	CAM-MB-21-34		Po 232	Current-Bridge		Pyrrhotite		3610	1.21	1.22		10700			2983.47		386900	2800	608700	5200	264929	46589.6	619.851	0.0088659	0.435362	0.139465	39.1001	13.3601	0.309103	3413.71	1548.3	20.2445		3.68583	1.14275	0.231168	5.46665	1.31275		15.9318	4.75172	147.235	72.2023	2.88796	0.652458	2.44883	0.301229	19.4594	6.387
	CAM-MB-21-34		Cpy 233	Current-Bridge		Chalcopyrite		3610	1.21	1.22		10700			2983.47		342100	2800	308200	3800	277423	46631.5	1010.8		0.325785	0.153714	0.282482	1.20747	0.333166	27.0219	123.312	16.2904	332628	65152.2	1.4945	224.946	45.6835	1.73112	0.812765	16.4895	6.37123	117.809	74.1146	5.64871		0.0439422	0.520325	21.6077	6.1788
	CAM-MB-21-34		Po 234	Current-Bridge		Pyrrhotite		3610	1.21	1.22		10700			2983.47		387700	2800	608900	5200	281473	57029.5	1102.84	0.0842144	0.607476	0.206773	49.9579	16.3727	0.435464	2397.85	1060.37	19.8457	0.600797	3.36802	1.43585	1.00182	7.4926	2.43325		19.0312	5.85548	131.868	79.8355	4.8028	0.663584	2.95544	0.416633	20.7922	11.9152
	CAM-MB-21-35		Cpy 235	Current-Bridge		Chalcopyrite		4360	1.47	1.46		13200			2965.99		346700	2800	311700	3800	272071	49052.3	638.434	0.0739924	0.443221	0.123157	0.0846833	1.04018	0.304891	20.0768	86.3865	14.082	335462	64955.3	1.11204	148.981	49.8845	1.20428	3.31132	17.5146	4.09194	122.006	50.1832	2.5854		0.994335	0.364243	26.6854	10.1651
	CAM-MB-21-35		Po 236	Current-Bridge		Pyrrhotite		4360	1.47	1.46		13200			2965.99		387200	2800	614200	5200	279201	85480	873.222	0.171801	0.801468	0.134488	29.8552	11.8179	0.345324	2707.68	1126.21	16.7258	0.340815	4.47282	1.51336	0.645107	6.05535	1.59416	3.15385	14.6329	6.06854	131.981	65.3344	4.94448		1.51064	0.185405	7.61617	7.47642
	CAM-MB-21-35		Po 237	Current-Bridge		Pyrrhotite		4360	1.47	1.46		13200			2965.99		387400	2800	614900	5200	271730	62050.7	957.349	0.0487793	0.656907	0.137242	34.8728	10.249	0.412329	3143.22	1311.74	21.0736	0.460844	3.98244	1.67501	0.636705	6.41666	1.89492	0.80418	15.1941	7.07618	139.053	68.8877	6.38129	0.322202	2.8802	0.361924	8.89893	8.11433
	CAM-MB-21-35		Po 238	Current-Bridge		Pyrrhotite		4360	1.47	1.46		13200			2965.99		384600	2800	617200	5200	287484	57600.6	1210.16	0.0105745	0.436903	0.183057	30.9384	6.40851	0.643784	3011.14	1047.5	49.8621	0.122135	4.74623	1.80907	0.136606	4.74514	2.25415	6.11019	17.9816	9.58267	138.293	69.6181	6.34706	0.530894	2.20892	0	8.26703	8.45369
	CAM-MB-21-35		Cpy 239	Current-Bridge		Chalcopyrite		4360	1.47	1.46		13200			2965.99		345900	2800	311200	3800	260570	42825.8	1030.78	0.0550434	0.311122	0.206344		0.622323	0.50421	14.799	98.6339	24.9498	322262	74349.4	1.41835	162.518	50.8857	2.54843		16.3957	7.32499	124.655	33.8924	4.82033		1.13154	0	21.7368	7.43893
	CAM-MB-21-44		Cpy 240	Current-Bridge		Chalcopyrite		9450	2.95	2.97	0.251	36500			3203.39		347300	2800	311900	3800	282170	83285.1	1094.48	0.00886221	0.264658	0.141909	0.463485	0.466033	0.349607	14.843	74.3211	18.0814	322929	61960.7	0.762591	804.978	220.058	1.38811		10.5164	4.92956	85.1584	35.5381	8.17124		0.0133032	0.21265	93.8911	27.5532
	CAM-MB-21-44		Cpy 241	Current-Bridge		Chalcopyrite		9450	2.95	2.97	0.251	36500			3203.39		348000	2800	311200	3800	300937	54401.3	1190.65	0.190027	0.804002	0.148659	0.146788	0.998953	0.276843	3.24932	42.1315	11.7542	324505	41681.3	0.951417	577.155	360.011	1.26313		15.6342	4.64635	276.46	101.706	5.59063	0.091008	0.916604	0.183309	370.805	77.8572
	CAM-MB-21-44		Po 242	Current-Bridge		Pyrrhotite		9450	2.95	2.97	0.251	36500			3203.39		395800	2800	605200	5200	306785	42755.9	1081.32	0.00483939	0.398752	0.157156	233.072	45.6754	0.309166	15280.1	3669.71	11.7001	0.0309686	2.90149	1.09584	0.297793	4.83024	1.47069		12.4305	6.3913	149.137	66.8431	5.57533	0.6531	1.89716	0.288677	0.145798	0.622786
	CAM-MB-21-44		Cpy 243	Current-Bridge		Chalcopyrite		9450	2.95	2.97	0.251	36500			3203.39		348300	2800	311300	3800	270923	56651.7	901.106	0.0202904	0.365578	0.128586	0.537831	1.43206	0.209955	20.0152	63.1021	14.9848	313467	73352	0.953493	1244.77	710.8	1.19798		11.0347	4.7729	91.0836	38.9457	5.79106	0.212536	1.17716	0.290037	130.474	25.3153
	CAM-MB-21-44		Po 244	Current-Bridge		Pyrrhotite		9450	2.95	2.97	0.251	36500			3203.39		396000	2800	607200	5200	307800	105826	1537.12	0.0412648	0.395006	0.22905	258.447	100.566	0.520897	12500.6	5463.92	29.3411		3.128	1.52423	0.746301	3.44502	2.24638		9.55403	7.47382	155.62	70.7051	11.8102	0.612504	2.80847	0.321061	0.604472	1.4996
	CAM-MB-21-48		Cpy 245	Current-Bridge		Chalcopyrite		10750	4.41	4.68		30800			2437.64		346900	2800	313200	3800	293796	70925.2	1296.73	0.0567835	0.454071	0.17979	0.79494	1.73653	0.354325	50.4059	87.5287	16.8907	339239	55058.9	1.27228	342.497	122.173	1.74546		13.4944	6.20388	135.252	76.1746	6.60585		0.0111941	0.257175	97.2081	30.7553
	CAM-MB-21-48		Po 246	Current-Bridge		Pyrrhotite		10750	4.41	4.68		30800			2437.64		392700	2800	608900	5200	301341	67577.5	935.257	0.090276	0.574146	0.135625	26.5252	12.3881	0.224371	3138.44	1286.97	16.692	1.17276	3.41307	0.963921	2.44295	7.26677	1.71969		14.2675	4.14704	191.335	113.577	4.02894	1.36763	3.1135	0.172363	44.3128	22.2096
	CAM-MB-21-48		Cpy 247	Current-Bridge		Chalcopyrite		10750	4.41	4.68		30800			2437.64		351300	2800	316300	3800	301218	61709.2	1291.92		0.312686	0.216245	1.87021	2.57062	0.358766	21.6297	82.9709	29.8204	347734	67727.4	1.46964	363.757	140.382	2.04857		18.4774	8.18788	167.692	53.046	7.15773	0.1086	1.11887	0.467536	134.95	31.4899
	CAM-MB-21-48		Po 248	Current-Bridge		Pyrrhotite		10750	4.41	4.68		30800			2437.64		390900	2800	610900	5200	310232	67649.2	1560.45	0.00251925	0.639385	0.201057	26.8167	6.59262	0.449179	3294.61	1777.02	32.409	0.546699	5.82482	1.61068	0.588305	6.36389	2.01577		18.0007	7.86127	188.559	62.8857	9.47643	1.7256	3.10188	0.443838	8.2018	3.49183
	CAM-MB-21-48		Cpy 249	Current-Bridge		Chalcopyrite		10750	4.41	4.68		30800			2437.64		345200	2800	314300	3800	275889	29756.3	1276.07	0.0819774	0.493537	0.229713	0.803226	1.7701	0.451838	46.9947	129.927	29.2337	341831	46102.4	1.25435	330.088	96.0699	1.72971		7.51449	6.78227	145.402	56.5642	7.36438	0.121447	1.14937	0	103.678	24.5297
	CAM-MB-21-48		Po 250	Current-Bridge		Pyrrhotite		10750	4.41	4.68		30800			2437.64		394400	2800	613400	5200	338111	69691.6	1481.44	0.021786	0.604547	0.211101	31.7666	17.2014	0.516542	4497.87	2168.31	30.232	1.00371	3.83885	1.63504	0.321185	5.6783	2.1569	0.520309	18.3683	7.3248	210.127	66.1812	10.0631	1.07154	3.38014	0.543174	3.99826	4.33792
	CAM-MB-21-48		Cpy 251	Current-Bridge		Chalcopyrite		10750	4.41	4.68		30800			2437.64		349400	2800	315300	3800	273471	62083.4	1730.12		0.264142	0.252093	1.07876	1.75067	0.561166	33.3166	99.7028	25.5925	327691	117771	1.38356	380.669	149.914	2.45583	2.46359	14.2099	8.34363	124.203	29.9548	6.41197	0.223976	1.42055	0.484497	64.9809	14.4708
	CAM-MB-21-48		Cpy 252	Current-Bridge		Chalcopyrite		10750	4.41	4.68		30800			2437.64		346600	2800	311300	3800	319499	79957.6	1381.46		0.029041	0.165906	0.509417	1.25413	0.41203	87.8497	148.579	19.2318	339802	72596	1.60481	469.875	213.672	2.50411	0.403736	17.2866	8.05806	145.191	47.3774	8.5328		0.0197899	0.283682	78.2937	27.2654
	CAM-MB-21-48		Po 253	Current-Bridge		Pyrrhotite		10750	4.41	4.68		30800			2437.64		394400	2800	609100	5200	318947	81380.5	2251.43	0.186944	0.814325	0.296358	29.377	13.8785	0.596671	5207.15	1645.75	44.0964	1.78235	5.62815	2.57529		5.9092	4.28488		12.8686	12.9766	182.961	109.471	15.2011	1.39251	4.88863	0.863366	8.51774	4.09098
	CAM-MB-21-48		Cpy 254	Current-Bridge		Chalcopyrite		10750	4.41	4.68		30800			2437.64		349200	2800	308800	3800	294916	74107	1248.18	0.154953	0.534096	0.154485	1.27962	2.57865	0.376588	87.9196	166.817	11.7841	327792	44851.4	1.06362	316.644	112.536	2.00879	0.838133	14.503	5.99181	140.298	78.6185	5.54837	0.067263	1.03005	0.237638	87.8015	19.2257
	CAM-MB-21-21		Py 255	Current-Bridge		Pyrite (no zonation)		1110	0.369	0.391		10800			3008.13		528700	3200	464500	4600	241317	73068.6	232.675	0.0363029	0.117248	0.0342927	562.015	264.963	0.0739725	23180.7	8387.18	4.29866	3.94708	1.26608	0.206636	0.965651	1.11783	0.360559	1.47584	2.2106	1.27352	77.1507	36.5982	1.17192		0.00377622	0.0470304		0.00167245
	CAM-MB-21-21		Py 256	Current-Bridge		Pyrite (no zonation)		1110	0.369	0.391		10800			3008.13		526900	3200	455000	4600	266839	91537.1	182.961	0.0698102	0.157787	0.0223894	4259.89	1864.8	0.0610887	21957.2	8657.59	0	4.0991	2.06717	0.21638	0.848795	1.39583	0.245577	2.35954	2.92157	0.832183	89.2949	29.2763	0.75959	0.0105435	0.164389	0.0345434		0.00154807
	CAM-MB-21-31		Py 257	Current-Bridge		Pyrite (no zonation)		298	0.091	0.0909		7900			3274.73		530000	3200	475200	4600	265755	82668.8	189.079	0.0502333	0.107604	0.0286894	211.804	86.3217	0.0575397	12.0576	22.5513	2.21636	0.190383	0.695647	0.182055	1.0878	1.53083	0.254473	23.7522	24.6848	0.903422	541.609	558.93	1.15554		0.00331428	0.0363762		0.00138468
	CAM-MB-21-31		Cpy 258	Current-Bridge		Chalcopyrite		298	0.091	0.0909		7900			3274.73		344500	2800	306100	3800	330042	52492	1901.5	0.185518	0.766081	0.281318		0.781923	0.88419	6.32927	79.031	42.94	354471	55129.2	2.64364	280.801	102.237	3.34609	4.32462	12.0057	7.19188	130.294	84.2597	10.4826		0.0298739	0.436183	20.2282	7.43517
	CAM-MB-21-21		Py 255_redo	Current-Bridge		Pyrite (no zonation)		1110	0.369	0.391		10800			3008.13		528700	3200	464500	4600	262601	92744.4	113.001	0.0486807	0.133584	0.0201963	1898.65	972.363	0.0475593	22905.6	8879.96	1.07422	4.2438	2.12768	0.149051	0.971447	1.49668	0.19465	2.80768	2.33689	0.566314	84.1667	29.6056	0.511525	0.0284067	0.205879	0.0394569		0.00128743
	BL07-03-236.90		Cpy 73	Beaver-Cloud		Chalcopyrite		14350	5.56	5.81		60700			2580.94		342300	2800	308700	3800	302480	60411.8	1484.62	0.274755	0.480015	0.230722	0.196124	0.941637	0.293602	3.62458	38.1505	20.5321	318986	70557.3	0.856478	137.444	59.8661	2.12435		12.9645	7.23955	165.861	64.7333	7.18247	0.087827	0.769244	0.175105	169.118	35.2711
	BL07-03-236.90		Py 75	Beaver-Cloud		Pyrite (no zonation)		14350	5.56	5.81		60700			2580.94		527600	3200	459700	4600	293728	101226	396.438	0.285842	0.332092	0.0310244	14646.7	3971.33	0.045023	12065.6	4592.42	5.37701	1.31956	0.98372	0.16508	1.50827	1.39124	0.374699	22.5274	9.54108	1.19675	105.2	49.2477	1.46818	0.313932	0.478847	0.0519874	0.0287702	0.0960863
	BL07-03-236.90		Py 78	Beaver-Cloud		Pyrite (no zonation)		14350	5.56	5.81		60700			2580.94		529900	3200	459400	4600	305672	132388	238.565	0.228406	0.238693	0.0390445	14598.1	5834.18	0.0388621	9408.03	3337.69	2.19729	0.780293	0.822716	0.103311	1.44811	1.67682	0.311991	19.5938	7.70117	1.06495	72.9241	27.6354	1.02579	0.074526	0.287052	0.0517039	0.000406785	0.0423526
	BL07-03-236.90		Mill 80	Beaver-Cloud		Millerite		14350	5.56	5.81		60700			2580.94		349200	2800	6900	1200	258543	291489	912.059	0.541569	1.54869	0.124191	3370.19	3647.91	0.140587	831653	1.0197e+06	7.31604	5.84287	8.65751	0.464608	6.7266	15.0956	1.39098		17.816	3.82625	153.786	228.03	3.30588	1.96715	4.95053	0	0.695061	1.30879
	BL07-04-286.02		Po 85	Beaver-Cloud		Pyrrhotite		6290	2.86	3.04		26400			2199.3		364900	2800	639600	5400	292342	62058.9	941.115	0.214648	0.754788	0.155899	10.1447	6.81254	0.157214	22.1211	89.4435	8.80667	2.35605	3.65281	0.521291	23.428	20.9302	1.55439		17.9261	5.5255	148.3	71.5841	4.65943	0.37208	1.59303	0.116026	2.12894	2.18761
	BL07-04-286.02		Po 91	Beaver-Cloud		Pyrrhotite		6290	2.86	3.04		26400			2199.3		362800	2800	643900	5400	294044	67266.2	965.311	0.176319	0.723061	0.125324	11.2066	5.64065	0.175637	13.4471	70.5095	17.3234	2.86883	3.56747	0.547935	23.1084	24.7475	1.4453		19.5163	4.48538	132.246	65.8573	4.09378	0.389468	1.44395	0.175706	2.19536	2.33079
	BL07-04-286.02		Cpy 93	Beaver-Cloud		Chalcopyrite		6290	2.86	3.04		26400			2199.3		348400	2800	307100	3800	293537	52651.4	1048.24	0.0971097	0.420249	0.164741	0.198421	0.805016	0.172286	4.82495	34.7714	11.6998	327847	72407.7	0.758316	3416.36	2725.24	1.0153		11.955	5.21783	104.138	57.853	5.63929	0.227764	1.09251	0.130735	2.04616	2.19253
	BL08-16-257.47		Po 66	Beaver-Cloud		Pyrrhotite		8100	3.76	4.16	0.478	29600			2154.26		360300	2800	642600	5200	291138	73876.5	1865.5	0.0318786	0.904785	0.222309	10.5457	6.46163	0.297013	19.4323	93.1519	38.4918	10.6257	10.1379	1.07742	10.2703	17.7409	3.29673		27.6118	10.4405	198.967	89.9786	8.62123	1.11477	2.74518	0.252373	20.5183	18.5276
	BL08-16-257.47		Cpy 67	Beaver-Cloud		Chalcopyrite		8100	3.76	4.16	0.478	29600			2154.26		347100	2800	307400	3800	305370	42574.9	1864.83	0.27431	1.03133	0.232998		0.494791	0.329131		36.3039	26.9993	309674	63122.3	1.01566	238.343	251.983	2.34257		12.5464	10.0173	178.06	120.245	10.0632	0.288134	1.37265	0	3.30129	3.47548
	BL08-16-257.47		Po 68	Beaver-Cloud		Pyrrhotite		8100	3.76	4.16	0.478	29600			2154.26		355200	2800	640000	5200	277779	53421.7	2425.93	0.313954	0.871757	0.434056	7.7741	5.77887	0.465169	17.8344	77.9711	33.965	9.0012	7.27611	1.60675	3.44496	12.7642	4.17227		15.4869	15.0432	195.074	83.673	11.8124	0.145636	1.26133	0.360783	8.96986	5.65431
	BL08-16-257.47		Cpy 69	Beaver-Cloud		Chalcopyrite		8100	3.76	4.16	0.478	29600			2154.26		344800	2800	310000	3800	310706	67379.9	1732.72	0.207808	0.896638	0.273107		0.641222	0.432815	53.1856	127.109	20.4272	342484	91950.5	1.05973	86.4428	54.7646	2.46103		26.5354	7.39554	202.147	103.171	8.52409		0.0106162	0.321033	2.48482	2.11434
	BL08-16-257.47		Pn 70	Beaver-Cloud		Pentlandite		8100	3.76	4.16	0.478	29600			2154.26		331500	2800	365200	4000	264178	7392.87	5503.68		0.619201	0.731073	28081.1	4386.35	0.866271	452882	80492.8	46.7581	24.2127	11.0211	3.80037	57.2629	131.62	7.17229		24.854	26.0542	170.063	101.648	30.0335	0.790064	3.08675	0.716028	15.3752	26.0064
	BL08-16-257.47		Po 71	Beaver-Cloud		Pyrrhotite		8100	3.76	4.16	0.478	29600			2154.26		360700	2800	637500	5200	279383	64718.9	2808.7	0.70529	1.04898	0.320608	9.99307	4.62097	0.487247	23.4629	106.546	41.0793	4.15085	5.36708	1.88203	4.86983	16.1514	4.02604		17.9957	12.6516	182.726	79.1446	13.8427	1.7523	2.95283	0.634828	10.3731	3.10267
	BL08-16-257.47		Cpy 72	Beaver-Cloud		Chalcopyrite		8100	3.76	4.16	0.478	29600			2154.26		344900	2800	308800	3800	304974	45706.4	2145.25	0.379429	0.961316	0.265289	0.0391428	0.596959	0.53072		1.15723	50.4881	358662	172188	1.70426	206.209	45.0852	2.79056		16.0959	10.8683	155.282	18.8623	10.0323	0.259172	1.40915	0.520622	2.06834	1.04448
	BL07-03-236.90		Mill 74	Beaver-Cloud		Millerite		14350	5.56	5.81		60700			2580.94		351200	2800	7000	1200	472523	164261	3308.4	1.84389	3.58744	0.489724	1518.05	405.807	0.444445	1.27653e+06	301430	49.2518	10.6121	8.57394	1.95238	8.68859	17.2073	7.06159	0.259422	60.6869	20.0361	313.039	148.577	15.4993	0.76815	2.95834	0.559711	0.96341	2.30115
	BL07-03-236.90		Cpy 76	Beaver-Cloud		Chalcopyrite		14350	5.56	5.81		60700			2580.94		346500	2800	308100	3800	306787	47890.1	1363.64	0.277931	0.583751	0.205574		0.492896	0.330375		1.09218	24.2481	325923	49893.1	1.03195	100.05	34.8095	1.94584		15.705	9.32364	168.222	46.9514	7.27928	0.188078	1.07909	0.215086	203.208	39.4239
	BL07-03-236.90		Mill 77	Beaver-Cloud		Millerite		14350	5.56	5.81		60700			2580.94		350800	2800	6900	1200	510932	90641.2	2292.3	0.091115	0.834184	0.572727	2603.53	1184.09	0.65542	1.85124e+06	327802	38.4326	21.6987	24.2592	1.7886	12.6537	18.8231	5.21207	33.4064	36.9951	16.3924	271.862	131.041	13.8749	2.34081	6.99377	0.840163	3.3356	2.63023
	BL07-03-236.90		Py 79	Beaver-Cloud		Pyrite (no zonation)		14350	5.56	5.81		60700			2580.94		530500	3200	454500	4600	269515	44392.3	325.687	0.296327	0.216473	0.0434131	4812.35	1203.26	0.0660583	18868.8	4715.2	10.4857	4.3768	4.1874	0.189494	1.06973	0.881567	0.412175	20.2812	3.72132	1.60727	97.1651	32.4824	1.23513	0.177361	0.514645	0.0704178	0.106019	0.216687
	BL07-03-236.90		Cpy 81	Beaver-Cloud		Chalcopyrite		14350	5.56	5.81		60700			2580.94		344300	2800	310600	3800	324986	57193.5	1335.83	0.213748	0.588823	0.162891	0.0665815	0.749513	0.338409		1.65647	14.2338	319295	56988.4	0.755098	339.382	155.613	1.64037		12.7659	4.66197	188.765	74.8176	6.05693	0.162202	1.03635	0.162415	95.0143	18.7868
	BL07-04-286.02		Po 82	Beaver-Cloud		Pyrrhotite		6290	2.86	3.04		26400			2199.3		362600	2800	640000	5400	289012	83271	797.019	0.221185	0.679535	0.123129	11.9366	6.51897	0.117909	3.7678	46.159	11.4295	1.46304	3.10049	0.599801	14.2171	16.4467	1.01129		17.8207	3.67243	144.707	66.0275	4.95426	0.232729	1.22477	0	2.96011	3.0673
	BL07-04-286.02		Cpy 83	Beaver-Cloud		Chalcopyrite		6290	2.86	3.04		26400			2199.3		346100	2800	308600	3800	326756	75335	1623.05	0.129307	0.551587	0.176779	0.249625	0.850639	0.411962	13.6409	43.2813	14.7825	331804	73377.3	1.1152	1468.68	1192.64	2.22962		16.3289	7.04395	128.913	87.4289	7.61719	0.293045	1.6576	0.201035	11.7207	3.65487
	BL07-04-286.02		Cpy 84	Beaver-Cloud		Chalcopyrite		6290	2.86	3.04		26400			2199.3		346900	2800	306200	3800	379966	78280.5	1744.95	0.090568	0.635451	0.24094		0.392783	0.611705	9.76867	48.1555	24.0577	312194	31253.5	1.59984	1498.94	466.323	3.27701		21.0111	8.85888	96.6236	77.4625	10.6151		0.0140364	0	3.85783	2.53825
	BL07-04-286.02		Py 86	Beaver-Cloud		Pyrite (no zonation)		6290	2.86	3.04		26400			2199.3		530600	3200	473500	4800	296776	149327	385.59	0.148437	0.215669	0.0356103	586.012	371.201	0.0704977	43.8576	60.6872	5.09967	0.503094	0.454498	0.17648	1.37006	2.28456	0.351164	342.461	166.865	1.63112	145.915	79.3663	1.41837	0.0613361	0.242095	0.0673446	0.00698342	0.0588467
	BL07-04-286.02		Cpy 87	Beaver-Cloud		Chalcopyrite		6290	2.86	3.04		26400			2199.3		344600	2800	310500	3800	322006	57876.3	1281.47	0.134599	0.622337	0.163909	0.00145979	0.411098	0.263048		30.4212	11.9192	326560	71533.4	0.681071	2514.87	1788.36	1.48799		11.0749	5.93264	46.8116	27.7736	5.02595	0.188001	0.938793	0.285429	1.00744	1.45538
	BL07-04-286.02		Po 88 (dark)	Beaver-Cloud		Pyrrhotite		6290	2.86	3.04		26400			2199.3		378600	2800	625700	5200	272113	62936.8	1869.85	0.0697611	0.49912	0.230531	9.61076	6.83707	0.30405		1.39886	19.2182	3.33176	4.55969	1.18451	14.8625	14.1014	3.02753		17.6639	9.12295	124.379	64.1845	6.90903	0.799096	2.31516	0.33475	1.95703	1.82207
	BL07-04-286.02		Po 89 (light)	Beaver-Cloud		Pyrrhotite		6290	2.86	3.04		26400			2199.3		378600	2800	625700	5200	348094	111055	956.214	0.163827	0.59708	0.119397	5.30242	4.33681	0.142055	205.769	242.249	13.4967	1.86781	3.50918	0.572268	9.0028	13.9569	0.921589		15.3918	4.59577	160.348	82.7337	3.82604	0.37287	1.54557	0.168599	3.15315	2.49132
	BL07-04-286.02		Cpy 90	Beaver-Cloud		Chalcopyrite		6290	2.86	3.04		26400			2199.3		347800	2800	310500	3800	276504	106365	1127.04	0.173028	0.390549	0.147812	0.0902534	0.67498	0.205944	2.86077	35.066	14.4223	301740	107593	0.829816	737.145	367.23	1.61286	0.216399	10.7081	4.80348	101.903	78.9535	5.21717		0.0193109	0.197071	5.03004	2.51494
	BL07-04-286.02		Po 92	Beaver-Cloud		Pyrrhotite		6290	2.86	3.04		26400			2199.3		374800	2800	626500	5200	265173	77991.7	1813.47	0.171913	0.466305	0.241905	10.6252	6.96795	0.362606	5.91055	51.6732	18.3093	2.66233	3.95231	1.05161	15.0507	25.485	2.91349	0.714236	16.646	8.56639	140.515	70.9782	9.7855	0.307976	1.39255	0	1.73544	1.34842
	BL07-04-286.02		Py 94 (low Co-Ni)	Beaver-Cloud		Pyrite (low Co-Ni)		6290	2.86	3.04		26400			2199.3		532900	3200	471400	4600	325848	133012	369.303	0.0966593	0.282357	0.0447441	180.469	47.9047	0.0891867	32.1694	37.2281	5.27993	0.754799	0.671752	0.307072	2.50077	1.12309	0.569351	161.559	56.6143	1.94421	87.6763	25.6069	1.63765		0.00274366	0.0879938	0.0776433	0.359086
	BL07-04-286.02		Py 94 (high Co-Ni)	Beaver-Cloud		Pyrite (high Co-Ni)		6290	2.86	3.04		26400			2199.3		532900	3200	471400	4600	310885	91965.8	451.553	0.083006	0.143451	0.0547023	15823.2	9671.47	0.109014	3398.59	2158.92	6.45268	1.75758	2.50977	0.375513	2.46031	2.8538	0.695629	758.073	367.424	2.37707	123.411	48.6564	2.00089	0.225151	0.513071	0.10758	0.0295662	0.0959177
	BL07-04-286.02		Cpy 95	Beaver-Cloud		Chalcopyrite		6290	2.86	3.04		26400			2199.3		347200	2800	313800	3800	301909	73034.3	1105.58	0.0684391	0.371811	0.182621	0.154895	0.50823	0.218043		1.15234	15.8764	316245	99386.4	0.793889	871.025	540.274	1.6479	3.26823	14.5229	4.76461	105.415	33.1158	5.27396		0.00898386	0.220176	1.38608	1.55904
	BL07-04-286.02		Py 96	Beaver-Cloud		Pyrite (no zonation)		6290	2.86	3.04		26400			2199.3		528200	3200	471500	4600	313939	126381	284.925	0.23468	0.270824	0.0470597	12899.4	6814.5	0.0561786	3691.06	1891.9	4.09002	3.05993	1.69807	0.204619	6.66484	7.10932	0.424438	1756.58	846.09	1.22785	68.9779	21.9399	1.35839	0.154938	0.421261	0.0567383	0.168543	0.22328
	BL07-04-286.02		Po 97 (dark)	Beaver-Cloud		Pyrrhotite		6290	2.86	3.04		26400			2199.3		364100	2800	644400	5400	294568	76279	1900.82	0.152735	0.846748	0.174248	11.5017	8.99241	0.514555		37.0617	26.6287	0.966219	2.31003	1.72653	13.8758	11.7453	2.32272	6.20607	11.1845	10.0841	153.883	82.4475	8.16049	0.773566	2.73204	0.485704	7.91022	5.11323
	BL07-04-286.02		Po 98 (light)	Beaver-Cloud		Pyrrhotite		6290	2.86	3.04		26400			2199.3		364100	2800	644400	5400	319413	39552.8	1196.72	0.136909	0.450344	0.175003	6.7578	4.02475	0.178681	516.817	255.979	17.2508	0.489134	1.71027	0.923213	8.4912	8.89501	1.90043	3.67997	16.891	6.73293	180.845	90.3752	5.09228	0.119566	0.962998	0	1.90901	2.0716
	TBND-020-43.08_1		Cpy 102	Current-Bridge		Chalcopyrite		7480	2.26	1.98	0.199				3309.73		344500	2800	307400	3600	299530	38810.7	1485.45	0.100513	0.595231	0.155067	0.148677	0.899359	0.311187		0.444438	9.52283	312223	28735.6	0.644755	281.321	90.6823	1.31409		12.3604	5.02192	104.3	62.2103	6.54302	0.0341009	0.629901	0.271381	3.27803	2.65852
	TBND-020-43.08_1		Py 106	Current-Bridge		Pyrite (no zonation)		7480	2.26	1.98	0.199				3309.73		527900	3200	454800	4600	268250	75979	265.929	0.170372	0.217669	0.0236559	5109.91	1545.16	0.0369981	12876.9	3025.86	2.11569	3.5464	1.29275	0.130762	1.37008	0.904908	0.262532	0.468309	2.24208	0.854893	44.1614	10.6115	1.3248	0.0751401	0.205772	0.0562462	0.062332	0.148209
	BL08-14-237.52		Cpy 113	Beaver-Cloud		Chalcopyrite		4040	1.85	2.04	0.209	19600			2183.78		338300	2800	310800	3800	314072	64266.7	1715.08	0.151989	0.539844	0.136546	0.876313	1.43986	0.239799	18.1381	66.1612	8.88017	319345	42002.3	0.65593	2958.55	1843.65	1.54021		14.6253	5.49794	89.7294	46.0268	6.48547		0.00735951	0.146987	42.9593	12.4875
	TBND-020-43.08_1		Cpy 99	Current-Bridge		Chalcopyrite		7480	2.26	1.98	0.199				3309.73		343600	2800	309700	3800	310271	64547.7	1598	0.163308	0.485634	0.210049	0.183243	0.626134	0.26052	0.858415	30.5222	13.8339	322726	55279.4	1.1096	246.674	49.7057	2.38877		13.6257	7.30942	116.353	38.7454	7.8045	0.414789	1.27857	0.278752	2.40335	2.68744
	TBND-020-43.08_1		Py 100 (low Co-Ni)	Current-Bridge		Pyrite (low Co-Ni)		7480	2.26	1.98	0.199				3309.73		531400	3200	468600	4600	286606	56377.6	378.597	0.156361	0.108262	0.0370092	1051.03	260.274	0.0666207	395.828	210.649	4.64431	0.850585	0.828106	0.198984	1.40965	1.19268	0.41754		2.39386	1.41892	154.74	54.3201	1.92555		0.00171644	0.0385162	0.00645488	0.049565
	TBND-020-43.08_1		Py 100 (high Co-Ni)	Current-Bridge		Pyrite (high Co-Ni)		7480	2.26	1.98	0.199				3309.73		531400	3200	468600	4600	303811	49026	467.239	0.0743417	0.17191	0.0456434	12777.7	6331.18	0.0822726	3537.6	1151.36	5.73546	1.01119	1.02396	0.245608	1.45453	1.88571	0.515489	18.4138	4.54032	1.75144	194.755	38.1903	2.37548		0.00131719	0.0475127		0.00063041
	TBND-020-43.08_1		Py 101	Current-Bridge		Pyrite (no zonation)		7480	2.26	1.98	0.199				3309.73		528700	3200	465700	4600	313430	123174	389.401	0.124683	0.140213	0.0257846	16721.1	6557.61	0.0524007	7472.69	2619.71	3.21491	2.43991	2.82888	0.162978	1.66102	2.05857	0.441552	9.8884	3.87224	1.04758	136.957	49.9684	1.4352	0.0770094	0.282383	0.0522117	0.0168715	0.0738613
	TBND-020-43.08_1		Py 103 (low Co-Ni)	Current-Bridge		Pyrite (low Co-Ni)		7480	2.26	1.98	0.199				3309.73		531700	3200	455100	4600	292818	59507.7	247.612	0.162089	0.12673	0.0328888	154.805	42.8354	0.0718598	168.023	32.6559	1.87441	0.483061	0.774099	0.16507	1.09408	1.37648	0.362219	2.858	1.00064	1.3823	208.285	34.2226	1.58344	0.0179965	0.14779	0	0.00964665	0.0507059
	TBND-020-43.08_1		Cpy 104	Current-Bridge		Chalcopyrite		7480	2.26	1.98	0.199				3309.73		345500	2800	309500	3600	322501	34555	908.785	0.823988	5.23355	0.103913	0.0729749	0.669078	0.188807	25.2989	72.588	8.32403	316975	32263.2	0.596001	347.047	148.209	1.22442		11.9258	4.34635	155.626	57.9354	4.43813	0.125274	0.847339	0.185506	13.3285	8.85238
	TBND-020-43.08_1		Cpy 105	Current-Bridge		Chalcopyrite		7480	2.26	1.98	0.199				3309.73		346500	2800	304300	3800	285224	20955.6	1290.43	0.107188	0.339312	0.121208	0.104836	0.708329	0.165038	4.72917	34.124	15.2154	313122	36984	0.499312	100.23	35.4004	1.53401		8.35125	4.27542	88.4419	38.1296	5.30043	0.135545	0.787083	0	1.45368	1.19792
	TBND-020-43.08_1		Cpy 107	Current-Bridge		Chalcopyrite		7480	2.26	1.98	0.199				3309.73		342700	2800	306000	3800	312369	72194.3	955.354	0.0762027	0.573474	0.179574	0.0226425	0.760017	0.227411	14.3648	78.5701	15.721	307644	77225.1	0.556328	94.8472	41.6723	1.75234		23.8148	4.4309	363.824	132.616	4.76437	0.0710538	0.797307	0.180106	2.83336	2.95351
	TBND-020-43.08_1		Py 108 (low Co-Ni)	Current-Bridge		Pyrite (low Co-Ni)		7480	2.26	1.98	0.199				3309.73		527600	3200	453600	4600	353687	64137.6	574.163	0.0976245	0.179333	0.0660677	61.5203	23.5065	0.101161	325.739	199.184	5.19973	1.08661	0.606217	0.331881	1.57526	1.04685	0.637532	2.04475	1.1958	2.02657	72.7576	34.0332	2.45868	0.0750595	0.289531	0.109244	0.0419793	0.159778
	TBND-020-43.08_1		Py 108 (high Co-Ni)	Current-Bridge		Pyrite (high Co-Ni)		7480	2.26	1.98	0.199				3309.73		527600	3200	453600	4600	291722	56845.3	478.086	0.132343	0.164537	0.055001	680.832	203.134	0.0842512	2459.48	786.041	4.33055	0.6536	0.688747	0.276358	7.10752	22.9547	0.530914	6.46368	1.53504	1.68755	127.163	20.1708	2.04702		0.000579926	0.0909509	0.0559534	0.172927
	TBND-020-43.08_1		Cpy 109	Current-Bridge		Chalcopyrite		7480	2.26	1.98	0.199				3309.73		343500	2800	306000	3800	313177	30820.3	1253.69	0.00937565	0.343941	0.137979	0.0038463	0.902049	0.274731	4.55068	39.5144	13.3981	314027	33001.3	0.708163	177.499	184.51	1.57633		12.3015	5.3641	131.681	46.1844	5.91167	0.0824968	0.758705	0.133373	3.26964	2.32543
	TBND-020-43.08_1		Py 110	Current-Bridge		Pyrite (no zonation)		7480	2.26	1.98	0.199				3309.73		528800	3200	452600	4600	291694	95783.6	222.726	0.234694	0.29836	0.0242372	9343.68	2882.14	0.0579771	32439.5	11104.3	3.01906	13.8555	6.35047	0.136434	7.9211	22.6685	0.28832	1.55368	2.88137	0.898719	159.681	57.956	1.22916	0.0994572	0.280821	0.0590503	0.0845269	0.305693
	TBND-020-43.08_1		Cpy 111	Current-Bridge		Chalcopyrite		7480	2.26	1.98	0.199				3309.73		342000	2800	304100	3800	309394	58224.4	1206.8	0.0735979	0.497365	0.138654	0.00199595	0.654046	0.224976	4.92852	38.8549	18.0601	319115	67521.6	0.660598	197.429	38.6764	2.04442		10.3644	4.66892	150.94	58.2818	6.9267	0.184938	0.968265	0.199255	26.5198	7.56574
	BL08-14-237.52		Py 112 (low Co-Ni)	Beaver-Cloud		Pyrite (low Co-Ni)		4040	1.85	2.04	0.209	19600			2183.78		525500	3200	469000	4600	324367	156458	336.862	0.0734225	0.13322	0.0378861	91.8429	42.638	0.0594772	101.671	62.288	2.07264	0.201165	0.277204	0.196075	1.18584	2.0033	0.454777	37.7396	14.6426	1.48738	212.939	108.671	1.85971		0.00373736	0.0380153		0.00174279
	BL08-14-237.52		Py 112 (high Co-Ni)	Beaver-Cloud		Pyrite (high Co-Ni)		4040	1.85	2.04	0.209	19600			2183.78		525500	3200	469000	4600	283669	77467.3	589.417	0.0602823	0.146514	0.0662687	352.955	70.2294	0.104105	436.356	32.5113	3.62782	0.290062	0.497701	0.343103	4.53414	10.4682	0.795889	65.6366	3.64142	2.60275	73.2329	22.8744	3.25339		0.00250122	0.0665012		0.00122954
	BL08-14-237.52		Py 114 (high Co-Ni)	Beaver-Cloud		Pyrite (high Co-Ni)		4040	1.85	2.04	0.209	19600			2183.78		531000	3200	467700	4600	301838	127029	478.485	0.048969	0.0959711	0.0454494	387.121	207.575	0.187959	276.572	148.578	7.17392	1.44982	1.53053	0.280988	1.87268	2.69325	0.552223	16.747	4.40258	1.74778	66.4682	30.5783	2.59136		0.00177064	0.115078		0.000872382
	BL08-14-237.52		Py 114 (low Co-Ni)	Beaver-Cloud		Pyrite (low Co-Ni)		4040	1.85	2.04	0.209	19600			2183.78		531000	3200	467700	4600	306424	51575.1	427.017	0.064676	0.147504	0.0405385	275.595	78.6333	0.167839	111.817	84.6238	6.40601	1.19363	0.959212	0.250795	2.31392	2.74015	0.492983	11.4718	5.469	1.56001	68.845	36.4134	2.3119		0.00305512	0.10266		0.00157228
	BL08-14-237.52		Cpy 115	Beaver-Cloud		Chalcopyrite		4040	1.85	2.04	0.209	19600			2183.78		343200	2800	306200	3800	310548	48318.2	1252.61	0.165262	0.440912	0.136652	0.0250019	0.767281	0.255512	8.51201	64.8336	10.1054	309610	45923.2	0.839703	2584.09	2748.42	1.91914		8.79963	5.34576	106.821	55.843	5.86421		0.00740816	0.210679	49.8814	15.6834
	BL08-14-237.52		Cpy 116	Beaver-Cloud		Chalcopyrite		4040	1.85	2.04	0.209	19600			2183.78		345400	2800	309400	3800	319721	44567.6	1476.61	0.228569	0.517089	0.16837	0.125928	0.447645	0.448961	38.5674	87.3556	28.2775	317387	33509.7	0.969528	1015.8	633.109	2.17552	0.306105	12.5949	6.5957	125.207	25.5958	8.29258	0.269395	1.07391	0.465405	79.6794	14.7816
	BL08-14-237.52		Py 117 (high Co-Ni)	Beaver-Cloud		Pyrite (high Co-Ni)		4040	1.85	2.04	0.209	19600			2183.78		531000	3200	470400	4600	284571	94665.5	521.66	0.0521298	0.105173	0.0405029	1814.43	343.138	0.0854485	1786.72	801.868	2.48976	2.33155	3.64944	0.204476	2.87827	5.15656	0.5591	120.896	24.3878	1.66509	122.273	35.3095	2.35691		0.00108937	0.0443072		0.000541215
	BL08-14-237.52		Py 117 (low Co-Ni)	Beaver-Cloud		Pyrite (low Co-Ni)		4040	1.85	2.04	0.209	19600			2183.78		531000	3200	470400	4600	356870	125447	358.9	0.0831762	0.160279	0.0278543	532.125	182.161	0.058815	191.558	101.746	1.71372	1.12944	1.66671	0.140692	2.10316	2.40856	0.384755	22.9407	6.0391	1.1457	153.231	39.432	1.62116		0.00169319	0.0304741	0.00417421	0.0467247
	TBND-027-18.22		Py 118	Current-Bridge		Pyrite (no zonation)		2420	1	1.01		24700			2420		524800	3200	456200	4600	292348	88936.7	343.993	0.700063	2.87136	0.0277282	3098.12	1043.55	0.0731881	7554.71	2540.96	2.28717	1.0648	0.799582	0.18184	2.12646	1.89223	0.57507	2.20467	2.29128	1.35327	106.035	29.881	1.71425	0.0235678	0.170023	0.0404685	0.00408019	0.0445977
	TBND-027-18.22		Cpy 119	Current-Bridge		Chalcopyrite		2420	1	1.01		24700			2420		344900	2800	306900	3800	335775	84990.8	1132.36	0.0835865	0.50569	0.105275		0.539879	0.255183		23.3395	17.11	319877	60201	0.806564	200.261	48.6987	1.31145		10.4455	3.92888	126.537	63.0499	3.75726		0.00714548	0.127456	24.067	7.45877
	TBND-027-18.22		Py 120	Current-Bridge		Pyrite (no zonation)		2420	1	1.01		24700			2420		531400	3200	449400	4600	291185	74069.8	447.536	1.07901	2.7675	0.0635595	687.573	221.627	0.0979466	25220.7	9615.13	7.06109	38.6437	17.9299	0.236022	1.00955	1.01894	0.587348	1.28292	1.13586	1.70577	31.4811	18.5804	1.87571		0.000994346	0.092493	0.0273079	0.0735443
	TBND-027-18.22		Cpy 121	Current-Bridge		Chalcopyrite		2420	1	1.01		24700			2420		348200	2800	308600	3800	336761	66989.1	1287.11	0.0285513	0.318906	0.152735		0.493657	0.354978	14.701	48.6024	14.4267	341929	52878.8	1.00923	289.951	81.6683	1.64255	2.9204	10.7831	6.04838	117.229	41.9408	7.3441	0.326132	1.10958	0	114.813	26.0153
	TBND-027-18.22		Py 122	Current-Bridge		Pyrite (no zonation)		2420	1	1.01		24700			2420		530600	3200	446500	4600	311687	105015	230.298	0.102863	0.164285	0.0180794	8699.26	3864.35	0.0415716	22941.5	10496.7	2.84792	5.25493	2.68519	0.161274	1.26965	1.70132	0.380622	2.88248	2.97967	0.637776	77.8501	35.5165	1.27467	0.0385042	0.204124	0.0299198	0.0082497	0.0660281
	TBND-027-18.22		Cpy 123	Current-Bridge		Chalcopyrite		2420	1	1.01		24700			2420		345700	2800	306500	3800	319592	49269.7	1314.16	0.0465474	0.3279	0.112896	0.151374	0.957951	0.285968	16.9065	69.7858	10.1661	319731	66561.2	0.738938	205.083	52.9	1.64803	1.44605	7.56432	4.99622	100.523	63.7046	5.23121	0.205264	0.933543	0.200379	68.0723	16.698
	CAM-MB-21-05		Py 2	Current-Bridge		Pyrite (no zonation)		6410	2.63	2.41		27200			2437.26		528400	3200	469400	4600	383877	148789	436.386	0.345913	0.489098	0.0623679	152.378	82.8411	0.0874929	11.8464	37.7174	4.74035	2.13309	1.54332	0.157228	1.09534	1.62441	0.491667	2.05977	1.88113	2.0147	109.618	54.5841	3.10981		0.00258717	0.0842714		0.0010775
	CAM-MB-21-67		Ccp 11	Current-Bridge		Chalcopyrite		1355	0.64	0.689		7800			2117.19		343100	2800	309900	3800	306505	82134.4	1201.59	0.32345	0.83756	0.193705	0.0280919	0.59505	0.269426	6.0643	55.2352	19.0084	329781	91750.8	0.412101	475.164	432.742	0.79365	1.2445	15.1912	5.1469	172.612	58.3983	6.77977	0.03246	0.738178	0.207316	15.9046	7.57088
	CAM-MB-21-67		Py 14 (high Co-As)	Current-Bridge		Pyrite (high Co-Ni)		1355	0.64	0.689		7800			2117.19		526800	3200	470700	4800	392113	92882.8	308.289	0.300836	0.332686	0.0315123	7556.51	2522.01	0.0552653	3138.17	557.08	5.18615	1.54418	3.56698	0.0965612	1.28449	1.42749	0.227948	13.5064	3.17078	1.18758	74.5817	26.4465	1.58151		0.00155504	0		0.00059544
	CAM-MB-21-67		Py 14 (low Co-As)	Current-Bridge		Pyrite (low Co-Ni)		1355	0.64	0.689		7800			2117.19		526800	3200	470700	4800	382099	71770.1	316.433	0.240963	0.298062	0.0323482	1893.27	1571.11	0.0567143	601.42	238.976	5.32116	7.59201	26.487	0.0991192	1.23536	1.26027	0.233894	3.6688	4.17131	1.2189	51.5736	24.6495	1.62265		0.00094769	0	0.0141954	0.0809139
	CAM-MB-21-73		Ccp 15	Current-Bridge		Chalcopyrite		3570	1.47	1.61		10600			2428.57		344800	2800	308200	3800	315859	23583	1668.42	0.220886	0.998138	0.26458	0.347601	1.10149	0.362891	12.4446	66.8282	13.9742	312952	49390	0.674599	269.278	83.3021	1.7464	0.975481	12.9749	6.86793	143.21	71.3453	9.19152		0.00334059	0.352673	84.308	18.2737
	CAM-MB-21-73		Po 18	Current-Bridge		Pyrrhotite		3570	1.47	1.61		10600			2428.57		410400	3000	583300	5200	348313	77247.9	1750.84	0.29544	1.09271	0.277357	123.506	38.3836	0.24084	14955.1	3351.69	26.9256	0.0569987	1.4312	0.777064	1.45616	4.56194	1.52776		15.6219	6.05075	196.576	114.418	9.96898	2.34744	3.23887	0.35579	1.17739	1.78141
	CAM-MB-21-73		Ccp 19	Current-Bridge		Chalcopyrite		3570	1.47	1.61		10600			2428.57		343100	2800	308100	3800	309310	71123.7	1447.46	0.233435	0.737026	0.266168	0.172324	0.89435	0.314321	8.91552	69.5208	37.2342	320495	90373.2	0.662859	464.145	98.2474	1.14753		9.25907	8.22272	129.73	70.7843	12.1426		0.0145883	0.369767	36.6368	12.7049
	CAM-MB-21-121		Cub 23	Beaver-Cloud		Cubanite		3280	1.26	1.38		10000			2603.17		349500	2800	417200	4400	307412	55624.2	1997.33	0.202122	1.26448	0.284468		0.0375376	0.609225		1.72277	56.6052	219227	55313.7	1.17503	1.48431	5.67445	2.10781	5.54525	18.0722	9.98121	140.17	91.6508	13.1001		0.0132675	0	8.17344	7.66504
	CAM-MB-21-138		Po 24	Beaver-Cloud		Pyrrhotite		5630	1.9	2.11		18000			2963.16		360400	2800	642800	5400	306685	70847.9	1573.88	0.445636	1.13279	0.229129	9.91139	7.11914	0.348222	17.1235	104.05	18.3487	4.17216	5.11737	0.810577	1.13111	5.07045	1.37986	0.915991	22.3783	6.81584	126.199	71.5402	10.6894	1.60457	5.16974	0	3.52672	4.90615
	CAM-MB-21-141		Ccp 29	Beaver-Cloud		Chalcopyrite		2590	0.686	0.727		11400			3775.51		344500	2800	312400	3800	329504	58327.6	1606.2	0.581823	1.00372	0.355483		0.573155	0.351232	102.411	292.018	25.8514	338482	61642.3	0.891818	176.129	57.7537	1.37976		8.67496	8.57839	83.4145	78.9484	8.89638	0.157633	1.33035	0.550706	1.93461	1.74309
	CAM-MB-21-141		Po 30	Beaver-Cloud		Pyrrhotite		2590	0.686	0.727		11400			3775.51		358600	2800	641700	5200	280670	71869	1271.05	0.419422	1.16531	0.134591	10.6815	6.8031	0.206031	9.15671	83.4363	24.2972	4.00484	5.62028	0.63039	0.960017	4.8058	1.1787	0.0736989	17.7763	5.67841	121.609	85.421	7.01018	0.234772	1.78642	0.334554	1.91104	2.85868
	CAM-MB-21-141		Ccp 33	Beaver-Cloud		Chalcopyrite		2590	0.686	0.727		11400			3775.51		343700	2800	311400	3600	309790	47427.5	1031.8	0.301873	0.773567	0.19915	0.0616445	0.706567	0.385749	68.4922	186.439	12.7163	327533	36780.4	0.792083	126.101	37.6875	1.29647	5.36127	14.4403	5.57282	94.2081	62.5477	9.9838	0.282011	1.53391	0.45865	21.296	50.7736
	CAM-MB-21-158		Ccp 36	437-SEA		Chalcopyrite		6990	2.07	1.88		31600			3376.81		344700	2800	309700	3800	282817	35943.2	1162.8	0.260182	0.682875	0.237644		0.425155	0.283599	52.7086	104.681	14.8294	301593	58725	0.67945	271.04	122.485	1.34944		13.898	6.78736	96.2286	45.1797	6.68189	0.146263	1.10536	0	15.117	9.24919
	CAM-MB-21-158		Py 37	437-SEA		Pyrite (no zonation)		6990	2.07	1.88		31600			3376.81		528600	3200	473800	4600	402619	45497.1	277.085	0.260911	0.323728	0.0357738	65.4299	10.5701	0.0758297	5164.42	1304.53	3.9403	7.65355	7.42646	0.187072	1.36236	2.03355	0.336186		0.605576	1.40507	118.553	49.4727	1.64062		0.00161026	0.0731916	0.0473021	0.162367
	CAM-MB-21-158		Ccp 39	437-SEA		Chalcopyrite		6990	2.07	1.88		31600			3376.81		341500	2800	311300	3600	303096	41205.8	1195.52	0.369252	0.771297	0.149068	0.0731825	0.902325	0.288155	44.2661	95.6217	20.1332	319845	52480.5	0.630073	219.593	67.7783	0.839469		11.9473	4.95707	118.775	52.8126	5.5734	0.198125	1.24109	0.2181	16.987	17.4599
	CAM-MB-21-158		Pn 42	437-SEA		Pentlandite		6990	2.07	1.88		31600			3376.81		329600	2600	333700	3800	303989	57128.2	3948.9	0.0202513	0.713239	0.498774	527.646	35.7744	0.889204	507401	56264.4	45.1543	28.4665	12.9953	1.83005	1.92131	4.46766	3.81085		22.5789	14.3575	147.39	89.3353	15.9428	1.47414	6.93399	0	2.83603	4.32214
	CAM-MB-21-160		Ccp 48	437-SEA		Chalcopyrite		3650	0.875	0.902		23500			4171.43		342200	2800	308800	3600	310568	57511.8	733.502	0.238001	0.833333	0.116166	0.674259	1.39446	0.110334	56.7955	133.836	12.7688	326695	71505	0.561937	46.4052	22.8912	0.81311		20.6295	4.64225	122.43	56.4037	5.28299		0.00747334	0.193336	3.55397	3.23726
	CAM-MB-21-160		Ccp 50	437-SEA		Chalcopyrite		3650	0.875	0.902		23500			4171.43		344500	2800	308700	3800	308595	54245.7	1199.64	0.146465	0.783988	0.125174	0.488062	2.00184	0.336947	89.0977	179.065	15.2939	315622	60024.4	0.694707	42.4892	27.3044	1.27927	138.289	53.1587	11.8239	133.898	75.8809	6.46619		0.0114345	0.279686	0.724741	2.35103
	CAM-MB-21-160		Py 51 (high Co-As)	437-SEA		Pyrite (high Co-Ni)		3650	0.875	0.902		23500			4171.43		526700	3200	472500	4600	410874	75015	233.869	0.256107	0.217734	0.0297464	482.677	161.985	0.0653586	2690.01	538.293	4.70499	5.04151	10.043	0.146396	0.934284	1.36255	0.20551	201.874	40.7	2.69728	208.623	63.3173	1.77257		0.00134887	0.0880247		0.000761695
	CAM-MB-21-160		Py 51 (low Co-As)	437-SEA		Pyrite (low Co-Ni)		3650	0.875	0.902		23500			4171.43		526700	3200	472500	4600	422263	119833	511.199	0.439982	0.723941	0.0650075	90.5623	61.5408	0.142877	408.361	177.434	10.2866	12.8491	21.1498	0.320036	0.896219	1.28906	0.449267	115.633	10.4767	5.89085	275.601	123.561	3.87576		0.00219719	0.192399	0.0383938	0.148352
	CAM-MB-21-178		Ccp 57	437-SEA		Chalcopyrite		991	0.313	0.344		4000			3166.13		342800	2800	307200	3800	341597	111359	901.845	0.420903	0.759197	0.123015	0.227339	0.762707	0.229514	43.5977	104.978	17.2211	312330	42592.1	0.6386	206.982	66.1443	0.797429	64.9035	21.9144	10.6385	108.969	61.3032	5.73553		0.00711547	0	0.780358	1.0525
	CAM-MB-21-178		Pn 58	437-SEA		Pentlandite		991	0.313	0.344		4000			3166.13		326900	2600	317000	3800	288054	103846	2113.26	0.386295	0.910547	0.317868	5480.6	1639.71	0.475575	523065	99154.8	37.9102	1.97337	2.65162	1.23998	1.41359	5.10411	1.86722	91.0789	39.1606	25.3683	103.13	80.0072	12.1186	0.810091	2.4184	0	0.953938	1.91787
	CAM-MB-21-178		Py 59 (high Co-As)	437-SEA		Pyrite (high Co-Ni)		991	0.313	0.344		4000			3166.13		527800	3200	464000	4600	465337	192251	369.493	0.811991	1.25994	0.0426101	51.4484	19.5611	0.059771	17596	4707.72	3.77829	41.7567	163.645	0.187177	1.17333	1.26988	0.326749	1040.54	257.283	3.06727	241.577	55.6143	2.38752	1.01684	1.11633	0.0955019	0.274006	0.421081
	CAM-MB-21-178		Py 59 (low Co-As)	437-SEA		Pyrite (low Co-Ni)		991	0.313	0.344		4000			3166.13		527800	3200	464000	4600	350009	100979	372.326	0.277172	0.347071	0.0429335	11.2106	5.10849	0.0602316	2859	883.482	3.80759	2.72946	2.48388	0.188621	1.15013	1.83352	0.32927	82.9479	19.462	3.08983	112.656	42.4142	2.40612	0.563121	0.501851	0.0962327	0.245573	0.249072
	CAM-MB-21-178		Ccp 61	437-SEA		Chalcopyrite		991	0.313	0.344		4000			3166.13		349800	2800	304800	3600	308906	60334.2	1471.84	0.312143	0.632315	0.171404	0.0932828	0.629384	0.234548	28.1299	131.041	16.5615	318725	37534.6	0.645705	261.588	59.1421	1.03696	43.437	27.7152	10.8282	110.374	57.3793	6.454		0.00473476	0	0.908683	1.7919
	CAM-MB-21-179		Ccp 64	437-SEA		Chalcopyrite		6790	0.434	0.654		30900			15645.2		343900	2800	310700	3800	308648	53098	1308.01	0.359065	0.975266	0.113332	0.108756	0.822477	0.293129	17.0421	80.2278	0	335637	96119.8	0.818864	324.884	198.004	1.20818	50.2661	50.4452	13.4224	98.0608	60.2203	9.17292		0.00881504	0.291518	0.682665	1.21919
	CAM-MB-21-180		Pn 67	437-SEA		Pentlandite		8300	2.42	2.36		44600			3429.75		321900	2600	323000	3800	285032	50220.1	2833.51	0.36737	1.00152	0.486066	66344.1	3648.46	0.65558	502923	75236.2	63.3481	26.6995	10.7848	1.52589	11.128	5.68646	2.45821	48.0799	15.4553	29.5486	123.427	82.602	15.918	1.11205	5.21286	0.817587	3.55838	1.80199
	CAM-MB-21-180		Pn 70	437-SEA		Pentlandite		8300	2.42	2.36		44600			3429.75		328800	2600	309600	3800	269160	25499.6	1843.66	0.296626	0.591158	0.272419	63699.1	10568.8	0.553193	506761	68986.1	33.8522	2.19789	3.30209	1.2127	2.05885	6.95013	1.92947	20.8482	30.3753	18.7188	106.796	77.9307	12.404	3.97054	7.07754	0.439646	2.53696	1.96684
	CAM-MB-21-180		Po 71	437-SEA		Pyrrhotite		8300	2.42	2.36		44600			3429.75		375100	2800	617600	5200	306746	50171	1269.24	0.491655	1.12861	0.214168	115.519	21.8101	0.441663	7378.51	2402.93	22.1005	5.91643	7.48562	0.650742	0.851278	3.0914	1.10576	12.7983	29.233	12.2218	135.755	75.1124	7.21792	0.46996	1.82355	0.287314	0.330951	0.890881
	CAM-MB-21-180		Ccp 72	437-SEA		Chalcopyrite		8300	2.42	2.36		44600			3429.75		343800	2800	310900	3600	309716	53369.7	835.575	0.138048	0.558097	0.119651	0.115562	0.86671	0.216275	11.7737	62.5235	17.5564	331160	68432.2	0.621619	325.309	267.661	1.09239	13.3228	21.4602	10.0768	126.233	79.2286	5.65387		0.0061429	0	1.27455	2.02679
	CAM-MB-21-181		Pn 73	437-SEA		Pentlandite		8300	2.42	2.36		44600			3429.75		326700	2800	315100	3800	455407	152740	5018.87	0.344699	1.61904	0.525858	96156.1	33795.7	1.09676	809391	433488	92.2025	9.4877	16.3207	2.79521	35.7863	102.537	4.48258	31.6523	98.9349	46.6253	134.15	210.014	30.8336	2.66755	10.8236	1.07858	1.01197	3.2036
	CAM-MB-21-181		Ccp 74	437-SEA		Chalcopyrite		8300	2.42	2.36		44600			3429.75		344300	2800	310900	3800	314784	27914.1	1886.17		0.398214	0.188273	0.496624	1.11613	0.395809	19.8559	105.543	42.6269	322229	50337.2	1.26131	483.873	150.537	1.44209	7.54095	19.7252	18.7232	110.179	75.5025	10.6769		0.0114671	0.3819	1.6081	1.97017
	CAM-MB-21-181		Po 75	437-SEA		Pyrrhotite		8300	2.42	2.36		44600			3429.75		380800	2800	613200	5200	314679	76550.1	1368.67	1.83445	4.14782	0.249579	43.903	19.9419	0.333369	5606.3	2373.17	32.3282	3.93621	6.44783	0.936702	1.77864	7.91619	1.5104	11.351	54.9657	12.3433	123.324	104.507	9.02047	0.187457	2.04093	0	0.229635	1.09035
	CAM-MB-21-181		Po 78	437-SEA		Pyrrhotite		8300	2.42	2.36		44600			3429.75		380300	2800	612800	5200	306003	77415.2	1689.49	0.18348	1.04511	0.144302	45.2537	20.7239	0.432576	5379.65	1982.3	18.4117	0.826476	3.51728	0.97196	0.495489	5.96365	1.98872	0.0857415	54.7078	14.5779	114.543	107.819	8.1513	0.218927	2.11638	0.326683	1.08606	2.59145
	CAM-MB-21-187		Po 84	437-SEA		Pyrrhotite		532	0.209	0.189		6200			2545.45		368000	2800	626300	5200	270613	61622.5	2152.53	0.000645452	0.527663	0.403655	5.88336	1.43671	0.407965	51.3082	136.441	32.8152	3.27629	2.89425	1.70677	0.935626	3.36841	2.17088		35.5072	17.7808	119.689	53.6054	20.0452	0.843741	2.81243	0	1.91696	4.13694
	CAM-MB-21-187		Pn 85	437-SEA		Pentlandite		532	0.209	0.189		6200			2545.45		330000	2800	334100	4000	283293	45371.8	1578.04	0.0733365	0.788989	0.153607	26942.1	4460.7	0.450342	500018	63922.8	22.6434	3.23725	5.57504	1.29831	0.0708165	4.24637	1.52984		35.8176	16.2877	108.569	91.4478	10.2111	2.75068	4.56033	0.399653	0.935731	1.77819
	CAM-MB-21-187		Pn 86	437-SEA		Pentlandite		532	0.209	0.189		6200			2545.45		329500	2800	335700	4000	266825	37186.3	2351.67	0.3945	1.48195	0.418123	26132.8	6408.81	0.623447	501229	148270	61.1529	7.8415	8.97616	1.75015	3.44332	7.11224	1.99784		20.3071	15.7274	133.947	43.0993	15.1755	4.84663	7.71697	0.528862	1.99682	1.3592
	CAM-MB-21-199		Ccp 89	Current-Bridge		Chalcopyrite		6050	2.15	2.57		22300			2813.95		341400	2800	309800	3800	328390	138256	1337.57	0.258801	0.58368	0.212425	0.11267	0.633276	0.384183	19.6437	69.2875	23.9141	330001	64902.9	0.79725	410.229	121.103	1.08929		20.2787	10.8333	154.21	39.3024	9.20807		0.00599646	0	14.8477	7.53607
	CAM-MB-21-213		Ccp 93	Current-Bridge		Chalcopyrite		4160	1.65	1.48		22700			2521.21		342200	2800	311700	3800	319068	61022.3	1782.58	0.103541	0.445983	0.15981	0.0169135	0.672325	0.543612		0.681786	38.3251	346966	116457	1.08258	47.9985	28.4077	1.41373		26.2815	11.665	131.886	85.8049	10.7263	0.286147	1.45149	0	21.3836	7.16497
[truncated: 38 more columns]

## Sheet: Table S4
	Table S4 Sulfur isotope composition of BMS in the Current seposit
	Mineralized Zone	Sample	Sulfide	Texture	N	δ33S		δ34S		δ36S		Δ33S		Δ36S
						Avg	2σ	Avg	2σ	Avg	2σ	Avg	2σ	Avg	2σ
						‰	‰	‰	‰	‰	‰	‰	‰	‰	‰
	Current-Bridge	CAM-MB-21-05	Chalcopyrite	Disseminated	13	-0.803562	1.36571	-1.6041	2.74097	-3.14289	5.19517	0.0230896	0.0628412	-0.0987749	0.529487
			Pyrrhotite	Disseminated	15	-0.0806928	0.132844	-0.286026	0.179028	-0.388724	0.633977	0.0666217	0.0742754	0.15465	0.380926
			Pyrrhotite (veinlet-style)	Disseminated	14	-0.068039	0.215817	-0.226729	0.411987	-0.313614	0.776694	0.0487375	0.0525274	0.117093	0.497836
			Pyrite	Disseminated	15	-0.471927	0.0908465	-0.900557	0.147603	-1.99778	0.581747	-0.00803808	0.0665701	-0.287416	0.499451
		CAM-MB-21-199	Chalcopyrite	Bleb	15	-0.924116	0.281646	-1.83956	0.50663	-3.53051	1.06566	0.0236895	0.0456807	-0.0382817	0.471864
			Chalcopyrite (secondary)	Bleb	10	-0.977149	0.432891	-1.99419	0.917692	-3.872	2.31114	0.0503802	0.0545778	-0.0866026	0.850594
			Pyrrhotite	Bleb	15	-0.639179	0.306474	-1.41754	0.342173	-2.74165	1.03124	0.0911074	0.266387	-0.0500726	0.620688
			Pyrite	Bleb	13	-0.70778	0.426193	-1.40276	0.828124	-2.81171	1.7433	0.0149049	0.0707072	-0.148292	0.479709
		CAM-MB-21-213	Chalcopyrite	Bleb	15	-0.591782	0.294916	-1.19959	0.598237	-2.12846	1.4139	0.0261976	0.0717051	0.149458	0.380208
			Pentlandite	Bleb	15	-0.636932	0.508667	-1.34126	0.851146	-2.75481	1.89151	0.0540607	0.138094	-0.208105	0.829233
			Pyrite	Bleb	15	-0.46245	0.213514	-0.968574	0.313645	-2.22512	0.858976	0.0364857	0.0847939	-0.385651	0.489243
		CAM-MB-21-36	Chalcopyrite	Disseminated	15	-0.47389	0.131645	-0.984988	0.239916	-2.0426	0.61844	0.0335018	0.0531635	-0.171965	0.396791
			Pyrrhotite	Disseminated	15	-0.296339	0.162989	-0.814272	0.267744	-1.43479	0.669406	0.123096	0.0904636	0.111746	0.550485
		CAM-MB-21-51	Chalcopyrite	Net-textured	15	-1.14226	0.34653	-2.25626	0.700456	-4.50201	1.44515	0.0203673	0.0450704	-0.219567	0.380069
			Pyrite	Net-textured	15	-1.04426	0.814743	-2.06029	1.55124	-4.37182	3.2387	0.0173939	0.0485192	-0.461376	0.462265
			Pyrite	Net-textured	15	-1.04426	0.814743	-2.06029	1.55124	-4.37182	3.2387	0.0173939	0.0485192	-0.461376	0.462265
		CAM-MB-21-59	Chalcopyrite	Net-textured	15	-0.615655	0.348436	-1.23382	0.653844	-2.65456	1.3163	0.0199657	0.076708	-0.311689	0.531766
			Pyrrhotite	Net-textured	15	-0.189136	0.121229	-0.452776	0.174427	-0.989377	0.739259	0.0440698	0.0652308	-0.129283	0.691164
		CAM-MB-21-67	Chalcopyrite	Bleb	15	-1.15053	0.30282	-2.30814	0.595747	-4.58749	1.31635	0.0388432	0.0627401	-0.206643	0.288942
			Pyrrhotite	Bleb	7	-0.0184042	0.170869	-0.0590967	0.284396	0.491337	0.767358	0.0120332	0.0993744	0.603603	0.366877
			Pyrite	Bleb	1	-0.536195		-1.1179		-2.71114		0.0396802		-0.5882
			Pyrite	Bleb	15	-0.593269	0.395213	-1.24632	0.796076	-2.6564	1.33652	0.0487958	0.0515716	-0.289859	0.337892
		CAM-MB-21-73	Chalcopyrite	Bleb	15	-0.8045	0.118693	-1.67033	0.228624	-3.17655	0.610088	0.0560722	0.0628016	-0.00530567	0.400192
			Pyrrhotite	Bleb	15	-0.410758	0.205627	-0.872646	0.365954	-1.47815	0.877803	0.0387543	0.04813	0.1792	0.326666
	Beaver-Cloud	CAM-MB-21-111	Chalcopyrite	Disseminated	15	-0.493688	0.0743241	-1.04298	0.182064	-2.26755	0.55072	0.0435831	0.0633495	-0.286825	0.434277
			Pentlandite	Disseminated	2	-0.715205	0.334606	-1.41049	0.549344	-2.90025	0.883367	0.0114505	0.0514995	-0.222052	0.159062
			Pyrrhotite	Disseminated	15	-0.57674	0.0942153	-1.25066	0.189682	-2.43183	0.400505	0.0675466	0.0896284	-0.056922	0.483923
		CAM-MB-21-121	Chalcopyrite	Disseminated	12	-0.452039	0.317533	-0.941156	0.652665	-1.93528	1.43818	0.0327795	0.054942	-0.147922	0.407751
			Pentlandite	Disseminated	7	-1.17986	0.298768	-2.38513	0.599882	-4.78177	1.24707	0.0492005	0.117805	-0.254964	0.411609
			Pyrrhotite	Disseminated	15	-0.948592	0.10711	-1.93954	0.157587	-3.96044	0.666652	0.0507406	0.0611252	-0.278537	0.405466
		CAM-MB-21-138	Chalcopyrite	Net-textured	15	-0.368062	0.0840647	-0.762104	0.129782	-1.71521	0.571027	0.024495	0.0579542	-0.26771	0.46134
			Pentlandite	Net-textured	15	-0.967072	0.181369	-1.97061	0.193254	-3.88718	0.581998	0.0482801	0.135641	-0.146344	0.410741
			Pyrrhotite	Net-textured	15	-1.04389	0.093788	-2.16681	0.10383	-4.36075	0.360746	0.0726083	0.0749153	-0.247827	0.325363
		CAM-MB-21-141	Chalcopyrite	Disseminated	15	-0.544976	0.286017	-1.42105	0.623889	-2.9013	1.28595	0.187126	0.0932002	-0.203122	0.345387
			Pyrrhotite	Disseminated	15	-0.846289	0.157077	-2.34534	0.306015	-5.14656	0.748958	0.362252	0.165763	-0.695132	0.525744
	437-SEA	CAM-MB-21-158	Chalcopyrite	Bleb	15	-0.191305	0.126767	-0.821722	0.205463	-1.97429	0.463541	0.231967	0.10925	-0.413603	0.420413
			Pyrite	Bleb	15	-0.415977	0.27436	-1.1798	0.494666	-2.54558	1.18806	0.191804	0.109959	-0.305191	0.526303
		CAM-MB-21-159	Chalcopyrite	Mingled with granite	15	-0.726068	0.575647	-1.47917	1.05887	-3.06036	2.22895	0.0360123	0.0573611	-0.252025	0.475368
			Pentlandite (veinlet-style)	Mingled with granite	15	-0.0247965	0.784764	-0.196373	1.57296	-0.539738	3.36398	0.0764124	0.0816903	-0.167156	0.768628
			Pyrite	Mingled with granite	15	-0.503084	0.446987	-1.02398	0.820064	-2.16717	1.83276	0.0244148	0.0792741	-0.222649	0.488141
		CAM-MB-21-160	Chalcopyrite	Mingled with granite	15	0.0826231	0.933707	0.041306	1.73245	-0.151751	3.33433	0.0614382	0.0861019	-0.230833	0.410251
			Pyrite	Mingled with granite	12	1.2591	0.658152	2.29821	1.2716	4.02464	2.52962	0.0762243	0.0610257	-0.346789	0.408529
		CAM-MB-21-161	Chalcopyrite	Mingled with granite	15	1.19845	0.25171	2.19614	0.475929	3.96849	1.15033	0.0680462	0.0396109	-0.208339	0.327575
			Chalcopyrite	Mingled with granite	15	0.822759	0.122275	1.43375	0.260247	2.73538	0.775238	0.0846348	0.0481135	0.00948223	0.461077
			Pyrite	Mingled with granite	15	1.26606	0.203498	2.26823	0.351576	4.30043	0.87686	0.0985673	0.0504405	-0.0136346	0.428224
			Pyrite	Mingled with granite	14	1.12861	0.815227	1.98306	1.56829	3.31998	3.20129	0.107893	0.0369845	-0.451689	0.65148
		CAM-MB-21-178	Chalcopyrite	Bleb	15	-0.470037	0.295477	-0.989505	0.581878	-2.09294	1.28239	0.0396899	0.0579015	-0.213788	0.352513
			Pentlandite	Bleb	15	-0.745394	0.170639	-1.50392	0.254667	-3.13627	0.73391	0.0294073	0.0905019	-0.280771	0.386491
			Pyrite	Bleb	15	-0.611095	0.222409	-1.25618	0.379723	-2.52477	0.844	0.036037	0.0616104	-0.139415	0.442783
		CAM-MB-21-179	Chalcopyrite	Net-textured	15	0.0152462	0.0769181	-0.0928411	0.11303	0.0697915	0.394024	0.0630608	0.0567517	0.24618	0.455287
			Pentlandite	Net-textured	13	-0.219489	0.281435	-0.562378	0.483209	-1.28606	1.00236	0.0701818	0.0592733	-0.217863	0.517725
			Pyrrhotite	Net-textured	15	-0.138845	0.104524	-0.459177	0.15902	-0.879484	0.476811	0.0976581	0.065408	-0.00723379	0.36268
		CAM-MB-21-180	Chalcopyrite	Bleb	15	-0.636632	0.135631	-1.34209	0.286523	-2.60808	0.743492	0.0547705	0.0675654	-0.0596727	0.557004
			Pentlandite	Bleb	15	-0.840967	0.29363	-1.68183	0.498485	-3.09017	0.945739	0.0255344	0.0704414	0.102828	0.453462
			Pyrrhotite	Bleb	3	-0.723454	0.0633762	-1.56651	0.0409149	-3.21999	0.513136	0.0836043	0.084451	-0.245726	0.43565
			Pyrrhotite	Bleb	12	-0.76284	0.0888995	-1.6351	0.129278	-3.22032	0.511891	0.0795712	0.0869702	-0.115922	0.44412
		CAM-MB-21-181	Chalcopyrite	Disseminated	10	0.0799442	0.23085	0.0723218	0.393171	0.497883	0.934882	0.0427035	0.180698	0.360437	0.428595
			Pentlandite	Disseminated	10	-0.679491	0.804073	-1.45577	1.33865	-2.91127	2.84859	0.0705458	0.221062	-0.147464	0.688319
			Pyrrhotite	Disseminated	10	0.278888	0.348723	0.419294	0.627403	0.789583	1.0206	0.0629846	0.0839663	-0.00730104	0.431571
		CAM-MB-21-187	Chalcopyrite	Bleb	9	-0.684116	0.245963	-1.29576	0.408933	-2.41919	0.90417	-0.016585	0.0621637	0.0412833	0.427475
			Pentlandite	Bleb	10	-1.09134	0.17561	-1.99833	0.278666	-3.64856	0.76131	-0.0616976	0.0871641	0.144836	0.38924
			Pyrrhotite	Bleb	10	-0.61613	0.813053	-1.24292	1.50034	-2.54782	2.84929	0.0242295	0.0854138	-0.188031	0.477043
	N is the number of analyses on a given grain (or grain aggregate where sulfide volume was limited).
